# Supplementary material for: The Functional Characteristics of Goat Cheese Microbiota from a One-Health Perspective
Source: Int J Mol Sci. 2022 Nov 16;23(22):14131. doi: 10.3390/ijms232214131 (PMC9698706; doi:10.3390/ijms232214131)
Supplement: Supplementary file 1 [file ijms-23-14131-s001.zip]

Archive with 7 entries (7 files):
- Additional File S1.pptx
- Additional FIle S2.pptx
- Additional File S3.pptx
- Additional File S4.pptx
- Additional File S5.pptx
- Additional File S6.xlsx
- Additional File S7.pptx
