# Supplementary material for: The Functional Characteristics of Goat Cheese Microbiota from a One-Health Perspective
Source: Int J Mol Sci. 2022 Nov 16;23(22):14131. doi: 10.3390/ijms232214131 (PMC9698706; doi:10.3390/ijms232214131)
Supplement: Supplementary file 1 [file ijms-23-14131-s001.zip › Additional File S6.xlsx]

## Sheet: Sheet1
Entry	Entry name	Protein names	Gene names	Organism	KEGG	EnsemblBacteria transcript	UniPathway	Pfam	TIGRFAMs	InterPro	Gene ontology (GO)	GO_biological process	GO_molecular function
A0A2M8U5M2	A0A2M8U5M2_RHISP	Acyltransferase	CTR54_18250	Rhizobium sp.				PF01553;		IPR002123;	transferase activity, transferring acyl groups [GO:0016746]		transferase activity, transferring acyl groups [GO:0016746]
A0A3M2ZSA4	A0A3M2ZSA4_PSESG	HIT protein	ALQ87_01248	Pseudomonas savastanoi pv. glycinea (Pseudomonas syringae pv. glycinea)				PF01230;		IPR019808;IPR001310;IPR011146;IPR036265;	catalytic activity [GO:0003824]		catalytic activity [GO:0003824]
A0A1C5M054	A0A1C5M054_9CLOT	3-phosphoshikimate 1-carboxyvinyltransferase (EC 2.5.1.19) (5-enolpyruvylshikimate-3-phosphate synthase) (EPSP synthase) (EPSPS)	aroA SAMEA3545286_00455	uncultured Clostridium sp.			UPA00053;UER00089	PF00275;	TIGR01356;	IPR001986;IPR036968;IPR006264;IPR023193;IPR013792;	cytoplasm [GO:0005737]; 3-phosphoshikimate 1-carboxyvinyltransferase activity [GO:0003866]; aromatic amino acid family biosynthetic process [GO:0009073]; chorismate biosynthetic process [GO:0009423]	aromatic amino acid family biosynthetic process [GO:0009073]; chorismate biosynthetic process [GO:0009423]	3-phosphoshikimate 1-carboxyvinyltransferase activity [GO:0003866]
A0A561NTP9	A0A561NTP9_9CAUL	HTH-type transcriptional regulator	FHW61_102396	Caulobacter rhizosphaerae				PF12802;		IPR011991;IPR000835;IPR026282;IPR036388;IPR036390;	DNA binding [GO:0003677]; DNA-binding transcription factor activity [GO:0003700]		DNA binding [GO:0003677]; DNA-binding transcription factor activity [GO:0003700]
A0A655XYB6	A0A655XYB6_VIBCL	Uncharacterized protein	ERS013138_00394	Vibrio cholerae
A0A6C9REI0	A0A6C9REI0_ECOLX	Group II intron reverse transcriptase/maturase	GKE58_28040	Escherichia coli				PF01348;PF00078;		IPR043502;IPR024937;IPR000477;	RNA-directed DNA polymerase activity [GO:0003964]; mRNA processing [GO:0006397]	mRNA processing [GO:0006397]	RNA-directed DNA polymerase activity [GO:0003964]
A0A1E8EXX5	A0A1E8EXX5_9CLOT	Phosphoglucomutase (EC 5.4.2.2)	pgcA CLOACE_15470	Clostridium acetireducens DSM 10703				PF02878;PF02879;PF02880;PF00408;		IPR005844;IPR016055;IPR005845;IPR005846;IPR005843;IPR036900;IPR016066;IPR005841;	magnesium ion binding [GO:0000287]; phosphoglucomutase activity [GO:0004614]; carbohydrate metabolic process [GO:0005975]	carbohydrate metabolic process [GO:0005975]	magnesium ion binding [GO:0000287]; phosphoglucomutase activity [GO:0004614]
E6XGT3	E6XGT3_SHEP2	Flagellar protein FlaG protein	Sput200_2749	Shewanella putrefaciens (strain 200)	shp:Sput200_2749;	ADV55153;		PF03646;		IPR005186;IPR035924;
B4RII1	B4RII1_PHEZH	DUF305 domain-containing protein	PHZ_p0213	Phenylobacterium zucineum (strain HLK1)	pzu:PHZ_p0213;	ACG80156;		PF03713;		IPR005183;IPR012347;
A0A1X1XJX1	A0A1X1XJX1_9MYCO	Uncharacterized protein	AWC15_10900	Mycobacterium lacus
A0A0D1AIC1	A0A0D1AIC1_STRSZ	Contig000012, whole genome shotgun sequence	N594_00464	Streptococcus equi subsp. zooepidemicus Sz16		KIS07507;		PF07722;		IPR029062;IPR017926;IPR011697;	hydrolase activity [GO:0016787]; glutamine metabolic process [GO:0006541]	glutamine metabolic process [GO:0006541]	hydrolase activity [GO:0016787]
A0A227JH71	A0A227JH71_VIBPH	Conjugal transfer protein TraA	CA163_05315	Vibrio parahaemolyticus
A0A024QD07	A0A024QD07_9BACI	Uncharacterized protein	BN990_02393	Virgibacillus massiliensis		CDQ40075;		PF04456;		IPR007546;IPR036746;
A0A2I5HF04	A0A2I5HF04_SALDZ	Uncharacterized protein	CNQ75_06045	Salmonella diarizonae
A0A0R2YHS3	A0A0R2YHS3_9PSED	Multidrug DMT transporter permease	TU73_03485	Pseudomonas libanensis		KRP47952;		PF00892;		IPR000620;	integral component of membrane [GO:0016021]
A0A1H3SRB8	A0A1H3SRB8_9BACI	Predicted dehydrogenase	SAMN04488156_12815	Bacillus sp. 166amftsu				PF01408;PF02894;		IPR004104;IPR036291;IPR000683;	oxidoreductase activity [GO:0016491]		oxidoreductase activity [GO:0016491]
A0A317T5Q3	A0A317T5Q3_9CHLB	Elp3 domain-containing protein	CR164_09270	Prosthecochloris marina				PF04055;		IPR013785;IPR006638;IPR000385;IPR040063;IPR007197;IPR023867;	4 iron, 4 sulfur cluster binding [GO:0051539]; metal ion binding [GO:0046872]; oxidoreductase activity [GO:0016491]		4 iron, 4 sulfur cluster binding [GO:0051539]; metal ion binding [GO:0046872]; oxidoreductase activity [GO:0016491]
A0A326KR96	A0A326KR96_9CAUL	Efflux transporter periplasmic adaptor subunit	DI552_07155	Brevundimonas sp.				PF16576;	TIGR01730;	IPR032317;IPR006143;	membrane [GO:0016020]; transmembrane transporter activity [GO:0022857]		transmembrane transporter activity [GO:0022857]
A0A423HQ38	A0A423HQ38_9PSED	Diguanylate cyclase	BK662_14450	Pseudomonas frederiksbergensis				PF00563;PF01590;PF00990;PF13426;	TIGR00254;TIGR00229;	IPR001633;IPR035919;IPR003018;IPR029016;IPR000160;IPR029787;IPR001610;IPR000014;IPR000700;IPR035965;IPR043128;
I6EC39	I6EC39_SHIBO	Putative receptor domain protein	SB444474_1519	Shigella boydii 4444-74		EIQ41581;		PF13808;		IPR032806;
A0A0L1MEP3	A0A0L1MEP3_PSESX	Copper-binding protein	ACS77_14265	Pseudomonas syringae		KNH26856;		PF00403;		IPR017969;IPR006121;IPR036163;	metal ion binding [GO:0046872]; metal ion transport [GO:0030001]	metal ion transport [GO:0030001]	metal ion binding [GO:0046872]
A0A3M5PKG9	A0A3M5PKG9_PSEMA	Uncharacterized protein	ALP39_00581	Pseudomonas marginalis pv. marginalis
A0A1B5DZL6	A0A1B5DZL6_9PSED	Uncharacterized protein		Pseudomonas sp. 24 E 1		CRM61601;
A0A150M5Q5	A0A150M5Q5_9BACI	Phosphate acetyltransferase (EC 2.3.1.8)	B4135_0839	Caldibacillus debilis		KYD19940;		PF01515;	TIGR00651;	IPR012147;IPR004614;IPR042113;IPR042112;IPR002505;	phosphate acetyltransferase activity [GO:0008959]		phosphate acetyltransferase activity [GO:0008959]
A0A367QU09	A0A367QU09_9NOSO	Deleted.
A0A1E7S042	A0A1E7S042_BUTME	Ribulokinase (EC 2.7.1.16)	araB_1 BUME_19960	Butyribacterium methylotrophicum		OEZ04992;		PF02782;PF00370;		IPR043129;IPR000577;IPR018485;IPR018483;IPR018484;	ribulokinase activity [GO:0008741]		ribulokinase activity [GO:0008741]
A0A1G7UUJ1	A0A1G7UUJ1_9PSED	Type IV pilus assembly protein PilY1	SAMN05216603_102105	Pseudomonas benzenivorans				PF05567;		IPR008707;IPR002035;
W5Y3Y8	W5Y3Y8_9CORY	Uncharacterized protein	B843_12900	Corynebacterium vitaeruminis DSM 20294	cvt:B843_12900;	AHI23956;		PF03591;		IPR011606;	integral component of membrane [GO:0016021]; plasma membrane [GO:0005886]
A0A3E2UVU9	A0A3E2UVU9_9CLOT	Site-specific DNA-methyltransferase (adenine-specific) (EC 2.1.1.72)	DWZ21_01345	Hungatella hathewayi				PF02384;		IPR038333;IPR003356;IPR002052;IPR029063;	DNA binding [GO:0003677]; N-methyltransferase activity [GO:0008170]; site-specific DNA-methyltransferase (adenine-specific) activity [GO:0009007]		DNA binding [GO:0003677]; N-methyltransferase activity [GO:0008170]; site-specific DNA-methyltransferase (adenine-specific) activity [GO:0009007]
A0A121AUY4	A0A121AUY4_STREE	Deleted.
A0A2I1VTY5	A0A2I1VTY5_9CORY	RNA-binding transcriptional accessory protein	CYJ47_04845	Corynebacterium pyruviciproducens				PF17674;PF00575;PF09371;PF16921;		IPR041692;IPR012340;IPR012337;IPR010994;IPR022967;IPR003029;IPR044146;IPR023323;IPR023319;IPR018974;IPR032639;IPR006641;IPR037027;	nucleic acid binding [GO:0003676]; nucleobase-containing compound metabolic process [GO:0006139]	nucleobase-containing compound metabolic process [GO:0006139]	nucleic acid binding [GO:0003676]
A0A3S1D7R2	A0A3S1D7R2_9BACL	Alcohol dehydrogenase	EJP77_14640	Paenibacillus sp. 3-5-3				PF08240;PF00107;		IPR013149;IPR013154;IPR011032;IPR036291;IPR020843;	oxidoreductase activity [GO:0016491]		oxidoreductase activity [GO:0016491]
A0A024B4D1	A0A024B4D1_VIBPH	Insecticidal toxin complex protein TcdB	tc_PAI_041	Vibrio parahaemolyticus				PF03534;PF12255;PF12256;		IPR003284;IPR022044;IPR022045;	cytoplasm [GO:0005737]; extracellular region [GO:0005576]; pathogenesis [GO:0009405]	pathogenesis [GO:0009405]
A0A1H6GM75	A0A1H6GM75_9RHIZ	Putative_PNPOx domain-containing protein	SAMN03159407_1441	Rhizobium sp. NFR12				PF01243;	TIGR04025;	IPR024029;IPR011576;IPR012349;
A0A328HN89	A0A328HN89_9ENTR	DUF3274 domain-containing protein	DOZ52_25930	Enterobacter hormaechei				PF11678;		IPR029058;IPR021692;
A0A173J5N7	A0A173J5N7_9PSED	NEL domain-containing protein	PDR5_32310	Pseudomonas sp. DR 5-09		ANI54961;		PF13855;PF14496;		IPR001611;IPR003591;IPR032675;IPR029487;	extracellular region [GO:0005576]; host cell cytoplasm [GO:0030430]; ubiquitin-protein transferase activity [GO:0004842]		ubiquitin-protein transferase activity [GO:0004842]
A0A090Y7C1	A0A090Y7C1_PAEMA	CBS domain protein (CBS domain-containing protein)	DJ90_1114 GNQ08_00325	Paenibacillus macerans (Bacillus macerans)		KFM94369;		PF00571;		IPR000644;
A0A1A3PMN1	A0A1A3PMN1_9MYCO	Uncharacterized protein	A5658_08230	Mycobacterium sp. 1245111.1		OBK35391;		PF00067;		IPR001128;IPR002401;IPR036396;	heme binding [GO:0020037]; iron ion binding [GO:0005506]; oxidoreductase activity, acting on paired donors, with incorporation or reduction of molecular oxygen [GO:0016705]		heme binding [GO:0020037]; iron ion binding [GO:0005506]; oxidoreductase activity, acting on paired donors, with incorporation or reduction of molecular oxygen [GO:0016705]
A0A1N6PFU1	A0A1N6PFU1_9BACI	Dihydrolipoamide acetyltransferase component of pyruvate dehydrogenase complex (EC 2.3.1.-)	SAMN05443094_101500	Domibacillus enclensis				PF00198;PF00364;PF02817;		IPR001078;IPR000089;IPR023213;IPR036625;IPR004167;IPR011053;	transferase activity, transferring acyl groups [GO:0016746]		transferase activity, transferring acyl groups [GO:0016746]
A0A1I3UYJ6	A0A1I3UYJ6_HALDA	ABC-2 type transport system ATP-binding protein	SAMN04487936_10523	Halobacillus dabanensis				PF00005;		IPR003593;IPR003439;IPR017871;IPR027417;	ATP binding [GO:0005524]; ATPase activity [GO:0016887]		ATPase activity [GO:0016887]; ATP binding [GO:0005524]
A0A2A8Z3W4	A0A2A8Z3W4_BACCE	Transposase	CN285_06085	Bacillus cereus				PF12323;PF01385;PF07282;	TIGR01766;	IPR001959;IPR010095;IPR021027;	DNA binding [GO:0003677]; DNA recombination [GO:0006310]; transposition [GO:0032196]	DNA recombination [GO:0006310]; transposition [GO:0032196]	DNA binding [GO:0003677]
A0A0F5NA84	A0A0F5NA84_9MYCO	Protein translocase subunit SecE	secE AWC17_17555	Mycobacterium nebraskense		KKC03946;KLO39577;		PF00584;	TIGR00964;	IPR005807;IPR038379;IPR001901;	integral component of membrane [GO:0016021]; plasma membrane [GO:0005886]; P-P-bond-hydrolysis-driven protein transmembrane transporter activity [GO:0015450]; intracellular protein transmembrane transport [GO:0065002]; protein secretion [GO:0009306]; protein targeting [GO:0006605]; protein transport by the Sec complex [GO:0043952]	intracellular protein transmembrane transport [GO:0065002]; protein secretion [GO:0009306]; protein targeting [GO:0006605]; protein transport by the Sec complex [GO:0043952]	P-P-bond-hydrolysis-driven protein transmembrane transporter activity [GO:0015450]
A0A3S2Q8Y4	A0A3S2Q8Y4_RHIML	ATP-grasp domain-containing protein	CN238_14520	Rhizobium meliloti (Ensifer meliloti) (Sinorhizobium meliloti)				PF07478;		IPR011761;IPR013815;IPR011095;	ATP binding [GO:0005524]; D-alanine-D-alanine ligase activity [GO:0008716]; metal ion binding [GO:0046872]		ATP binding [GO:0005524]; D-alanine-D-alanine ligase activity [GO:0008716]; metal ion binding [GO:0046872]
A0A1G9NSJ9	A0A1G9NSJ9_9PSED	Uncharacterized protein	SAMN05216186_13434	Pseudomonas indica
A0A1S2E4F3	A0A1S2E4F3_AGRVI	Phage terminase large subunit	terL BBK95_20485 GOZ78_08915 GOZ80_03920	Agrobacterium vitis (Rhizobium vitis)					TIGR01630;	IPR006517;
A0A1C0SH51	A0A1C0SH51_9RHIZ	Dehydrogenase	BC362_12910	Ensifer sp. LC14		OCP06245;		PF00389;PF02826;		IPR006139;IPR006140;IPR036291;	NAD binding [GO:0051287]; oxidoreductase activity, acting on the CH-OH group of donors, NAD or NADP as acceptor [GO:0016616]		NAD binding [GO:0051287]; oxidoreductase activity, acting on the CH-OH group of donors, NAD or NADP as acceptor [GO:0016616]
A0A235AZ23	A0A235AZ23_9RHIZ	Nitrile hydratase (EC 4.2.1.84)	nthA AMK08_CH102933	Rhizobium sp. N4311				PF02979;	TIGR01323;	IPR036648;IPR004232;IPR023900;IPR018141;	indole-3-acetonitrile nitrile hydratase activity [GO:0080109]; transition metal ion binding [GO:0046914]; nitrogen compound metabolic process [GO:0006807]	nitrogen compound metabolic process [GO:0006807]	indole-3-acetonitrile nitrile hydratase activity [GO:0080109]; transition metal ion binding [GO:0046914]
H1A9W1	H1A9W1_PHODD	Uncharacterized protein		Photobacterium damselae subsp. damselae (Listonella damsela)				PF13728;	TIGR02740;	IPR014111;IPR036249;IPR039555;
A0A066UMX5	A0A066UMX5_9VIBR	Uncharacterized protein	VFDL14_00005	Vibrio fortis		KDN28776;
A0A0C4WK42	A0A0C4WK42_9GAMM	2,3-butanediol dehydrogenase, R-alcohol forming, (R)-and (S)-acetoin-specific	adh Achr_8720	Azotobacter chroococcum NCIMB 8003	acx:Achr_8720;	AJE20356;		PF08240;PF13823;PF00107;		IPR013149;IPR013154;IPR027399;IPR002328;IPR011032;IPR036291;IPR020843;	oxidoreductase activity [GO:0016491]; zinc ion binding [GO:0008270]		oxidoreductase activity [GO:0016491]; zinc ion binding [GO:0008270]
A0A3R8MFX2	A0A3R8MFX2_9BACI	Histidine--tRNA ligase (EC 6.1.1.21) (Histidyl-tRNA synthetase) (HisRS)	hisS EI200_03250	Peribacillus simplex				PF03129;PF13393;	TIGR00442;	IPR006195;IPR004154;IPR036621;IPR015807;IPR041715;IPR004516;	cytoplasm [GO:0005737]; ATP binding [GO:0005524]; histidine-tRNA ligase activity [GO:0004821]; histidyl-tRNA aminoacylation [GO:0006427]	histidyl-tRNA aminoacylation [GO:0006427]	ATP binding [GO:0005524]; histidine-tRNA ligase activity [GO:0004821]
A0A522GWF4	A0A522GWF4_9BURK	Uncharacterized protein	EPN62_12875	Candidimonas sp.
A0A1S8TDY6	A0A1S8TDY6_9CLOT	DNA helicase (EC 3.6.4.12)	helD_3 CLOBL_37720	Clostridium sp. BL-8				PF00580;		IPR000212;IPR027417;IPR014016;IPR034739;	ATP binding [GO:0005524]; DNA binding [GO:0003677]; DNA helicase activity [GO:0003678]		ATP binding [GO:0005524]; DNA binding [GO:0003677]; DNA helicase activity [GO:0003678]
A0A0A6VCJ5	A0A0A6VCJ5_9BACI	Glucose-6-phosphate 1-dehydrogenase (G6PD) (EC 1.1.1.49)	zwf G4D61_09030 NG54_05865	Bacillus ginsengihumi		KHD86015;	UPA00115;UER00408	PF02781;PF00479;	TIGR00871;	IPR001282;IPR022675;IPR022674;IPR036291;	glucose-6-phosphate dehydrogenase activity [GO:0004345]; NADP binding [GO:0050661]; glucose metabolic process [GO:0006006]; pentose-phosphate shunt [GO:0006098]	glucose metabolic process [GO:0006006]; pentose-phosphate shunt [GO:0006098]	glucose-6-phosphate dehydrogenase activity [GO:0004345]; NADP binding [GO:0050661]
A0A1L6ZGZ5	A0A1L6ZGZ5_BACIA	Integrase	BSA145_07650	Bacillus safensis				PF00589;		IPR011010;IPR013762;IPR002104;IPR010998;	DNA binding [GO:0003677]; DNA integration [GO:0015074]; DNA recombination [GO:0006310]	DNA integration [GO:0015074]; DNA recombination [GO:0006310]	DNA binding [GO:0003677]
A0A0F7HN54	A0A0F7HN54_9STAP	5-oxoprolyl-peptidase (Pyroglutamyl-peptidase I) (Pyrrolidone-carboxylate peptidase)	AAT16_10480	Salinicoccus halodurans	shv:AAT16_10480;	AKG74579;		PF01470;		IPR000816;IPR016125;IPR036440;IPR033694;	cytosol [GO:0005829]; pyroglutamyl-peptidase activity [GO:0016920]		pyroglutamyl-peptidase activity [GO:0016920]
A0A257WUN4	A0A257WUN4_9CAUL	Succinate dehydrogenase iron-sulfur subunit (EC 1.3.5.1)	B7Z44_19655	Caulobacter sp. 12-67-6			UPA00223;UER01005	PF13085;	TIGR00384;	IPR036010;IPR001041;IPR006058;IPR017896;IPR017900;IPR012675;IPR009051;IPR004489;IPR025192;	2 iron, 2 sulfur cluster binding [GO:0051537]; 3 iron, 4 sulfur cluster binding [GO:0051538]; 4 iron, 4 sulfur cluster binding [GO:0051539]; electron transfer activity [GO:0009055]; metal ion binding [GO:0046872]; succinate dehydrogenase (ubiquinone) activity [GO:0008177]; tricarboxylic acid cycle [GO:0006099]	tricarboxylic acid cycle [GO:0006099]	2 iron, 2 sulfur cluster binding [GO:0051537]; 3 iron, 4 sulfur cluster binding [GO:0051538]; 4 iron, 4 sulfur cluster binding [GO:0051539]; electron transfer activity [GO:0009055]; metal ion binding [GO:0046872]; succinate dehydrogenase (ubiquinone) activity [GO:0008177]
A0A101AZJ6	A0A101AZJ6_9MYCO	Uncharacterized protein	AU196_08430	Mycobacterium sp. IS-1742		KUI31875;
A0A0N0EA13	A0A0N0EA13_9BACI	Uncharacterized protein	AAV98_12970	Bacillus sp. CHD6a		KPB04165;		PF08713;		IPR016024;IPR014825;
A0A0B4WCR6	A0A0B4WCR6_CLOBO	Uncharacterized protein	T258_122	Clostridium botulinum Prevot_594		AJD32039;
J8KQN9	J8KQN9_BACCE	Uncharacterized protein	IK9_05944	Bacillus cereus VD166		EJR71647;
A0A0E3WFR1	A0A0E3WFR1_9STRE	Minor capsid protein	BN1356_02314	Streptococcus varani		CQR25967;		PF06152;		IPR009319;	structural molecule activity [GO:0005198]		structural molecule activity [GO:0005198]
A0A2K2U118	A0A2K2U118_9CLOT	ABC transporter ATP-binding protein	C0033_01320	Clostridium sp. chh4-2				PF00005;		IPR003593;IPR003439;IPR017871;IPR027417;	ATP binding [GO:0005524]; ATPase activity [GO:0016887]		ATPase activity [GO:0016887]; ATP binding [GO:0005524]
A0A3R8WEL1	A0A3R8WEL1_9PSED	Uncharacterized protein	EGJ29_02955	Pseudomonas sp. s199
A0A0F7Y858	A0A0F7Y858_9PSED	ABC transporter permease/ATP-binding protein	CCOS191_2626	Pseudomonas sp. CCOS 191	psec:CCOS191_2626;	CRI57162;		PF00664;PF00005;		IPR003593;IPR011527;IPR036640;IPR003439;IPR017871;IPR027417;	integral component of membrane [GO:0016021]; ATP binding [GO:0005524]; ATPase activity [GO:0016887]; ATPase-coupled transmembrane transporter activity [GO:0042626]		ATPase activity [GO:0016887]; ATPase-coupled transmembrane transporter activity [GO:0042626]; ATP binding [GO:0005524]
A0A120HSK6	A0A120HSK6_9BACL	Uncharacterized protein	ACH33_12595	Aneurinibacillus sp. XH2	anx:ACH33_12595;	AMA73613;		PF02517;		IPR003675;	integral component of membrane [GO:0016021]; metalloendopeptidase activity [GO:0004222]; CAAX-box protein processing [GO:0071586]	CAAX-box protein processing [GO:0071586]	metalloendopeptidase activity [GO:0004222]
A0A073L0P5	A0A073L0P5_9GAMM	30S ribosomal protein S1	rpsA ABT47_19015 SXM_2072	Shewanella xiamenensis		KEK28188;ODR87203;		PF00575;	TIGR00717;	IPR012340;IPR035104;IPR000110;IPR022967;IPR003029;	cytoplasm [GO:0005737]; ribosome [GO:0005840]; RNA binding [GO:0003723]; structural constituent of ribosome [GO:0003735]; translation [GO:0006412]	translation [GO:0006412]	RNA binding [GO:0003723]; structural constituent of ribosome [GO:0003735]
A0A4R0QGE2	A0A4R0QGE2_9STRE	Glycosyltransferase family 2 protein	D3X11_02140	Streptococcus sp. X16XC17				PF00535;		IPR001173;IPR029044;	transferase activity [GO:0016740]		transferase activity [GO:0016740]
A0A4R1PWB4	A0A4R1PWB4_9GAMM	Uncharacterized protein	EV691_10914	Azotobacter chroococcum
A0A2T0BIU1	A0A2T0BIU1_9CLOT	Glycosyl-4,4'-diaponeurosporenoate acyltransferase	CLVI_07410	Clostridium vincentii			UPA00029;UER00560	PF18927;		IPR044021;	integral component of membrane [GO:0016021]; transferase activity, transferring acyl groups [GO:0016746]; carotenoid biosynthetic process [GO:0016117]	carotenoid biosynthetic process [GO:0016117]	transferase activity, transferring acyl groups [GO:0016746]
A0A268F8J6	A0A268F8J6_BACCI	PTS glucose transporter subunit IIA	C2I06_16295 HLK66_22905	Bacillus circulans	bcir:C2I06_16295;			PF00358;	TIGR00830;	IPR011055;IPR001127;	transferase activity [GO:0016740]; phosphoenolpyruvate-dependent sugar phosphotransferase system [GO:0009401]	phosphoenolpyruvate-dependent sugar phosphotransferase system [GO:0009401]	transferase activity [GO:0016740]
A0A3E2JE52	A0A3E2JE52_9BACI	DUF421 domain-containing protein	D0463_10845	Bacillus sp. V59.32b				PF04239;		IPR007353;IPR023090;	integral component of membrane [GO:0016021]; plasma membrane [GO:0005886]
A0A1S8GU29	A0A1S8GU29_9PSED	Uncharacterized protein	BOO94_29945	Pseudomonas sp. FSL W5-0299
A0A1A2M303	A0A1A2M303_9MYCO	Pullulanase	A5697_19175	Mycobacterium sp. E3251		OBG97296;				IPR028974;	calcium ion binding [GO:0005509]		calcium ion binding [GO:0005509]
A0A2N1CUV3	A0A2N1CUV3_9PSED	Uncharacterized protein	CXF92_13515	Pseudomonas sp. Choline-3u-10
A0A0P9NTH4	A0A0P9NTH4_9PSED	Thymidylate synthase	ALO88_200111	Pseudomonas syringae pv. antirrhini		KPW47387;
A0A028A838	A0A028A838_ECOLX	Uncharacterized protein	BX06_17940	Escherichia coli O69:H11 str. 08-4661		EZE06979;
A0A1B9CP73	A0A1B9CP73_9MYCO	Cell division protein FtsW	A5721_22120	Mycobacterium vulneris		OCB44164;		PF01098;	TIGR02614;	IPR018365;IPR013437;IPR001182;	integral component of membrane [GO:0016021]; plasma membrane [GO:0005886]; cell division [GO:0051301]; peptidoglycan biosynthetic process [GO:0009252]	cell division [GO:0051301]; peptidoglycan biosynthetic process [GO:0009252]
A0A239YXW3	A0A239YXW3_9MYCO	Conserved protein of uncharacterized function possible rep13e12 repeat protein	SAMEA4434518_01186	Mycolicibacter terrae	mter:4434518_01186;			PF02720;		IPR003870;IPR003615;
Q07637	KPYK_LACLA	Pyruvate kinase (PK) (EC 2.7.1.40)	pyk LL1332 L0003	Lactococcus lactis subsp. lactis (strain IL1403) (Streptococcus lactis)	lla:L0003;	AAK05430;	UPA00109;UER00188	PF00224;PF02887;	TIGR01064;	IPR001697;IPR015813;IPR040442;IPR011037;IPR018209;IPR015793;IPR015795;IPR036918;IPR015806;	cell surface [GO:0009986]; ATP binding [GO:0005524]; kinase activity [GO:0016301]; magnesium ion binding [GO:0000287]; mannan binding [GO:2001065]; potassium ion binding [GO:0030955]; pyruvate kinase activity [GO:0004743]; NADH oxidation [GO:0006116]	NADH oxidation [GO:0006116]	ATP binding [GO:0005524]; kinase activity [GO:0016301]; magnesium ion binding [GO:0000287]; mannan binding [GO:2001065]; potassium ion binding [GO:0030955]; pyruvate kinase activity [GO:0004743]
A0A1V8NRF4	A0A1V8NRF4_CITBR	Integrase	BZK42_27155	Citrobacter braakii				PF00589;		IPR011010;IPR013762;IPR002104;IPR010998;IPR035069;	DNA binding [GO:0003677]; DNA integration [GO:0015074]; DNA recombination [GO:0006310]	DNA integration [GO:0015074]; DNA recombination [GO:0006310]	DNA binding [GO:0003677]
A0A1V1VH16	A0A1V1VH16_PHODP	Sodium Bile acid symporter family protein	PDPJ_2_01421	Photobacterium damsela subsp. piscicida (Pasteurella piscicida)				PF01758;	TIGR00832;	IPR004706;IPR002657;IPR038770;	integral component of membrane [GO:0016021]; plasma membrane [GO:0005886]; antiporter activity [GO:0015297]; inorganic anion transmembrane transporter activity [GO:0015103]		antiporter activity [GO:0015297]; inorganic anion transmembrane transporter activity [GO:0015103]
A0A3R5XSV3	A0A3R5XSV3_9CLOT	Urocanate reductase (EC 1.3.99.33)	DWW31_05790	Clostridium sp. AF15-17LB				PF00890;PF04205;		IPR003953;IPR036188;IPR007329;IPR027477;	membrane [GO:0016020]; FMN binding [GO:0010181]; oxidoreductase activity [GO:0016491]		FMN binding [GO:0010181]; oxidoreductase activity [GO:0016491]
A0A2S4AHP0	A0A2S4AHP0_PSEST	Site-specific DNA-methyltransferase (adenine-specific) (EC 2.1.1.72)	CXK91_21730	Pseudomonas stutzeri (Pseudomonas perfectomarina)				PF12161;PF02384;		IPR022749;IPR003356;IPR002052;IPR029063;	DNA binding [GO:0003677]; endonuclease activity [GO:0004519]; N-methyltransferase activity [GO:0008170]; site-specific DNA-methyltransferase (adenine-specific) activity [GO:0009007]; DNA restriction-modification system [GO:0009307]	DNA restriction-modification system [GO:0009307]	DNA binding [GO:0003677]; endonuclease activity [GO:0004519]; N-methyltransferase activity [GO:0008170]; site-specific DNA-methyltransferase (adenine-specific) activity [GO:0009007]
A0A1H3R6C0	A0A1H3R6C0_9CLOT	Antithrombin-III (Serpin C1)	SAMN05192546_1132	Tindallia californiensis				PF00079;		IPR015555;IPR023795;IPR023796;IPR000215;IPR036186;IPR042178;IPR042185;	extracellular space [GO:0005615]; heparin binding [GO:0008201]; serine-type endopeptidase inhibitor activity [GO:0004867]; regulation of blood coagulation, intrinsic pathway [GO:2000266]	regulation of blood coagulation, intrinsic pathway [GO:2000266]	heparin binding [GO:0008201]; serine-type endopeptidase inhibitor activity [GO:0004867]
A0A0B5QLZ9	A0A0B5QLZ9_CLOBE	Histidine kinase	LF65_02470	Clostridium beijerinckii (Clostridium MP)	cbei:LF65_02470;	AJG99052;		PF00563;PF08668;		IPR014408;IPR001633;IPR035919;IPR013976;	kinase activity [GO:0016301]		kinase activity [GO:0016301]
A0A1X2C344	A0A1X2C344_9MYCO	Uncharacterized protein	AWC23_17180	Mycobacterium saskatchewanense
A0A059UY95	A0A059UY95_PSEPU	UDP-N-acetylglucosamine 2-epimerase	DW66_1734	Pseudomonas putida (Arthrobacter siderocapsulatus)	ppud:DW66_1734;	AHZ76254;		PF02350;	TIGR00236;	IPR003331;IPR029767;	UDP-N-acetylglucosamine 2-epimerase activity [GO:0008761]		UDP-N-acetylglucosamine 2-epimerase activity [GO:0008761]
A0A2N8ZEX9	A0A2N8ZEX9_9VIBR	Nucleoside diphosphate kinase (NDK) (NDP kinase) (EC 2.7.4.6) (Nucleoside-2-P kinase)	ndk VTAP4600_A2484	Vibrio tapetis subsp. tapetis	vta:A2484;			PF00334;		IPR034907;IPR036850;IPR001564;IPR023005;	cytoplasm [GO:0005737]; ATP binding [GO:0005524]; endonuclease activity [GO:0004519]; metal ion binding [GO:0046872]; nucleoside diphosphate kinase activity [GO:0004550]; CTP biosynthetic process [GO:0006241]; GTP biosynthetic process [GO:0006183]; UTP biosynthetic process [GO:0006228]	CTP biosynthetic process [GO:0006241]; GTP biosynthetic process [GO:0006183]; UTP biosynthetic process [GO:0006228]	ATP binding [GO:0005524]; endonuclease activity [GO:0004519]; metal ion binding [GO:0046872]; nucleoside diphosphate kinase activity [GO:0004550]
A0A371BDA7	A0A371BDA7_9RHIZ	Response regulator	DXH78_13730	Pseudolabrys sp. GY_H				PF00072;		IPR011006;IPR001789;	phosphorelay signal transduction system [GO:0000160]	phosphorelay signal transduction system [GO:0000160]
A0A072YSA6	A0A072YSA6_CLONO	Uncharacterized protein	Z958_11060	Clostridium novyi B str. NCTC 9691		KEI14651;
A0A2J9QC85	A0A2J9QC85_STRMG	Transposase	A6J86_001720	Streptococcus mutans
A0A1R1BVB4	A0A1R1BVB4_PAEAM	Bacteriocin ABC transporter ATP-binding protein	BK131_14050	Paenibacillus amylolyticus				PF00664;PF00005;PF03412;	TIGR01193;	IPR003593;IPR011527;IPR036640;IPR003439;IPR017871;IPR027417;IPR005897;IPR005074;IPR039421;	integral component of membrane [GO:0016021]; ATP binding [GO:0005524]; ATPase activity [GO:0016887]; ATPase-coupled bacteriocin transmembrane transporter activity [GO:0043214]; cysteine-type peptidase activity [GO:0008234]		ATPase activity [GO:0016887]; ATPase-coupled bacteriocin transmembrane transporter activity [GO:0043214]; ATP binding [GO:0005524]; cysteine-type peptidase activity [GO:0008234]
A0A0A5IES6	A0A0A5IES6_9VIBR	LysR family transcriptional regulator	NM22_01950	Vibrio tubiashii		KGY14244;		PF00126;PF03466;		IPR005119;IPR000847;IPR036388;IPR036390;	DNA-binding transcription factor activity [GO:0003700]		DNA-binding transcription factor activity [GO:0003700]
A0A485EBV0	A0A485EBV0_PSEAI	Uncharacterized protein	NCTC10662_06872	Pseudomonas aeruginosa
A0A5P2M892	A0A5P2M892_9ENTR	LacI family DNA-binding transcriptional regulator (Substrate-binding domain-containing protein)	FOB24_04480 GTI95_07395	Citrobacter werkmanii				PF00356;		IPR000843;IPR010982;IPR028082;	DNA binding [GO:0003677]; regulation of transcription, DNA-templated [GO:0006355]	regulation of transcription, DNA-templated [GO:0006355]	DNA binding [GO:0003677]
A0A0D0RWQ6	A0A0D0RWQ6_9BACI	Transposase	LH47_02785	Anoxybacillus thermarum		KIQ93141;		PF14690;		IPR029261;
A0R862	A0R862_PELPD	Plasmid encoded RepA protein	Ppro_3841	Pelobacter propionicus (strain DSM 2379 / NBRC 103807 / OttBd1)	ppd:Ppro_3841;	ABL01429;		PF04796;		IPR006881;
A0A1A9FCE7	A0A1A9FCE7_LELAM	Uncharacterized protein	A8A57_12790	Lelliottia amnigena (Enterobacter amnigenus)	laz:A8A57_12790;	ANG93226;					integral component of membrane [GO:0016021]
A0A401I4Q6	A0A401I4Q6_9BACL	Uncharacterized protein	PA598K_04749	Paenibacillus sp. 598K				PF00271;PF04851;		IPR006935;IPR014001;IPR001650;IPR027417;	ATP binding [GO:0005524]; DNA binding [GO:0003677]; hydrolase activity [GO:0016787]		ATP binding [GO:0005524]; DNA binding [GO:0003677]; hydrolase activity [GO:0016787]
A0A083UT02	A0A083UT02_PSEPU	Uncharacterized protein	HA62_03345	Pseudomonas putida (Arthrobacter siderocapsulatus)		KEX94930;
A0A2A4BNI3	A0A2A4BNI3_9BACI	Transcriptional regulator	CMV16_03210	Peribacillus simplex				PF01381;		IPR001387;IPR010982;IPR010981;IPR036281;	DNA binding [GO:0003677]; protein dimerization activity [GO:0046983]; regulation of transcription, DNA-templated [GO:0006355]	regulation of transcription, DNA-templated [GO:0006355]	DNA binding [GO:0003677]; protein dimerization activity [GO:0046983]
A0A009K892	A0A009K892_ACIBA	DNA helicase (EC 3.6.4.12)	J518_1670	Acinetobacter baumannii 1419130		EXB32559;		PF00772;PF03796;		IPR003593;IPR036185;IPR007694;IPR007693;IPR016136;IPR027417;	primosome complex [GO:1990077]; ATP binding [GO:0005524]; DNA binding [GO:0003677]; DNA helicase activity [GO:0003678]; DNA replication, synthesis of RNA primer [GO:0006269]	DNA replication, synthesis of RNA primer [GO:0006269]	ATP binding [GO:0005524]; DNA binding [GO:0003677]; DNA helicase activity [GO:0003678]
A2RIX1	ENO_LACLM	Enolase (EC 4.2.1.11) (2-phospho-D-glycerate hydro-lyase) (2-phosphoglycerate dehydratase)	eno llmg_0617	Lactococcus lactis subsp. cremoris (strain MG1363)	llm:llmg_0617;	CAL97218;	UPA00109;UER00187	PF00113;PF03952;	TIGR01060;	IPR000941;IPR036849;IPR029017;IPR020810;IPR020809;IPR020811;	cell surface [GO:0009986]; extracellular region [GO:0005576]; phosphopyruvate hydratase complex [GO:0000015]; magnesium ion binding [GO:0000287]; phosphopyruvate hydratase activity [GO:0004634]; glycolytic process [GO:0006096]	glycolytic process [GO:0006096]	magnesium ion binding [GO:0000287]; phosphopyruvate hydratase activity [GO:0004634]
A0A268I207	A0A268I207_9BACI	PTS fructose transporter subunit IIA	CHH91_10970	Virgibacillus sp. 7505				PF05043;PF00874;PF00359;PF02302;		IPR007737;IPR011608;IPR036634;IPR016152;IPR002178;IPR036095;IPR013011;IPR003501;IPR036388;	protein-N(PI)-phosphohistidine-sugar phosphotransferase activity [GO:0008982]; phosphoenolpyruvate-dependent sugar phosphotransferase system [GO:0009401]; regulation of transcription, DNA-templated [GO:0006355]	phosphoenolpyruvate-dependent sugar phosphotransferase system [GO:0009401]; regulation of transcription, DNA-templated [GO:0006355]	protein-N(PI)-phosphohistidine-sugar phosphotransferase activity [GO:0008982]
A0A1B8W2Y7	A0A1B8W2Y7_9BACI	Uncharacterized protein	A7975_18630	Bacillus sp. FJAT-26390		OBZ11000;
A0A150LQ37	A0A150LQ37_9BACI	Acetolactate synthase (EC 2.2.1.6)	B4168_0783	Anoxybacillus flavithermus		KYD13962;	UPA00047;UER00055, UPA00049;UER00059	PF01842;PF10369;	TIGR00119;	IPR004789;IPR027271;IPR019455;IPR002912;IPR039557;	acetolactate synthase activity [GO:0003984]; acetolactate synthase regulator activity [GO:1990610]; isoleucine biosynthetic process [GO:0009097]; valine biosynthetic process [GO:0009099]	isoleucine biosynthetic process [GO:0009097]; valine biosynthetic process [GO:0009099]	acetolactate synthase activity [GO:0003984]; acetolactate synthase regulator activity [GO:1990610]
K6U5Z3	K6U5Z3_9CLOT	Ornithine carbamoyltransferase (OTCase) (EC 2.1.3.3)	A370_01175	Clostridium sp. Maddingley MBC34-26				PF00185;PF02729;	TIGR00658;	IPR006132;IPR006130;IPR036901;IPR006131;IPR002292;IPR024904;	cytoplasm [GO:0005737]; amino acid binding [GO:0016597]; ornithine carbamoyltransferase activity [GO:0004585]		amino acid binding [GO:0016597]; ornithine carbamoyltransferase activity [GO:0004585]
A0A023UL81	A0A023UL81_ECOLX	Conjugal transfer pilus assembly protein TraB (Conjugal transfer protein TraB) (F pilus assembly protein TraB) (IncF plasmid conjugative transfer pilus assembly protein TraB) (Protein TraB) (TraB pilus assembly family protein)	traB AM464_29035 BK292_26085 C4M78_25365 EA245_22345 ECTO6_04826 EG808_17320 EQ825_22040 EWK56_23975 FQ022_19645 RCS96_PII0011	Escherichia coli				PF03743;		IPR005498;	integral component of membrane [GO:0016021]
A0A373ZK75	A0A373ZK75_9CLOT	GHKL domain-containing protein	DWW54_06495	Clostridium sp. AF15-6B				PF14501;		IPR036890;IPR032834;	integral component of membrane [GO:0016021]
A0A6B8RRC5	A0A6B8RRC5_9BACL	DUF4179 domain-containing protein	EHS13_30715	Paenibacillus psychroresistens	ppsc:EHS13_30715;			PF13786;		IPR025436;	integral component of membrane [GO:0016021]
A0A2S4WRY2	A0A2S4WRY2_9ENTR	Toxin CdiA	C3373_20970	Leclercia sp. LSNIH4				PF13018;PF05594;PF13332;PF05860;PF04829;	TIGR01901;TIGR01731;	IPR024973;IPR010069;IPR008619;IPR008638;IPR025157;IPR012334;IPR011050;IPR006914;	cytoplasm [GO:0005737]; integral component of membrane [GO:0016021]; toxin activity [GO:0090729]; pathogenesis [GO:0009405]	pathogenesis [GO:0009405]	toxin activity [GO:0090729]
A0A1C6HPE1	A0A1C6HPE1_9CLOT	Conjugal transfer protein traG	traG_3 SAMEA3545399_02575	uncultured Clostridium sp.				PF02534;		IPR027417;IPR003688;	integral component of membrane [GO:0016021]
A0A0Q7RHT9	A0A0Q7RHT9_9CAUL	Cystathionine beta-lyase	ASD25_11590	Brevundimonas sp. Root1423		KQY75206;		PF01053;	TIGR01324;	IPR000277;IPR006233;IPR015424;IPR015422;IPR015421;	cystathionine beta-lyase activity [GO:0004121]; pyridoxal phosphate binding [GO:0030170]; transsulfuration [GO:0019346]	transsulfuration [GO:0019346]	cystathionine beta-lyase activity [GO:0004121]; pyridoxal phosphate binding [GO:0030170]
A0A396MEL3	A0A396MEL3_9CLOT	TetR family transcriptional regulator	DWW41_09830	Butyricicoccus sp. AF15-40				PF14278;PF00440;		IPR009057;IPR001647;IPR039532;	DNA binding [GO:0003677]		DNA binding [GO:0003677]
A0A3A1UWB5	A0A3A1UWB5_9BACL	(p)ppGpp synthase (EC 2.7.6.5) (ATP:GTP 3'-pyrophosphotransferase) (GTP pyrophosphokinase) (ppGpp synthase I)	D3P08_20075	Paenibacillus nanensis			UPA00908;UER00884	PF13291;PF04607;PF02824;	TIGR00691;	IPR002912;IPR012675;IPR003607;IPR043519;IPR004811;IPR007685;IPR004095;IPR012676;IPR033655;	GTP binding [GO:0005525]; GTP diphosphokinase activity [GO:0008728]; hydrolase activity [GO:0016787]; guanosine tetraphosphate biosynthetic process [GO:0015970]	guanosine tetraphosphate biosynthetic process [GO:0015970]	GTP binding [GO:0005525]; GTP diphosphokinase activity [GO:0008728]; hydrolase activity [GO:0016787]
A0A6H2ZLH1	A0A6H2ZLH1_9BACI	Restriction endonuclease	VK97_05790	Bacillus sp. LK10				PF01844;		IPR002711;IPR003615;	endonuclease activity [GO:0004519]; nucleic acid binding [GO:0003676]		endonuclease activity [GO:0004519]; nucleic acid binding [GO:0003676]
A0A1X1ZT66	A0A1X1ZT66_9MYCO	S-adenosyl-L-methionine-dependent methyltransferase (EC 2.1.1.-)	AWC17_30160	Mycobacterium nebraskense				PF04072;	TIGR00027;	IPR011610;IPR007213;IPR029063;	methyltransferase activity [GO:0008168]; methylation [GO:0032259]	methylation [GO:0032259]	methyltransferase activity [GO:0008168]
A0A410WMU7	A0A410WMU7_BACVA	Nitrate reductase (quinone) (EC 1.7.5.1)	BV11031_20875	Bacillus vallismortis				PF00384;PF01568;PF14710;	TIGR01580;	IPR009010;IPR037943;IPR006657;IPR006656;IPR006963;IPR006655;IPR027467;IPR006468;IPR028189;	nitrate reductase complex [GO:0009325]; plasma membrane [GO:0005886]; 4 iron, 4 sulfur cluster binding [GO:0051539]; metal ion binding [GO:0046872]; molybdopterin cofactor binding [GO:0043546]; nitrate reductase activity [GO:0008940]; nitrate metabolic process [GO:0042126]	nitrate metabolic process [GO:0042126]	4 iron, 4 sulfur cluster binding [GO:0051539]; metal ion binding [GO:0046872]; molybdopterin cofactor binding [GO:0043546]; nitrate reductase activity [GO:0008940]
R6B7P5	R6B7P5_9CLOT	Os01g0758300 protein	BN559_00482	Clostridium sp. CAG:245
A0A4Q3S802	A0A4Q3S802_9CAUL	Uncharacterized protein	EON95_03775	Caulobacteraceae bacterium
A0A1B7HJR1	A0A1B7HJR1_9ENTR	ParE family toxin protein	M979_3286	Buttiauxella noackiae ATCC 51607		OAT15838;		PF05016;		IPR007712;IPR035093;
A0A024E779	A0A024E779_9PSED	Uncharacterized protein	OU5_1665	Pseudomonas mandelii JR-1	pman:OU5_1665;	AHZ68744;
A0A0F5I5P4	A0A0F5I5P4_9BACI	Arsenate reductase	QY95_01472	Quasibacillus thermotolerans		KKB40477;				IPR023485;IPR036196;
A0A1E7DQK3	A0A1E7DQK3_9BACI	Uncharacterized protein	BA724_04830	Domibacillus iocasae		OES45334;
A0A5E7WFT1	A0A5E7WFT1_PSEFL	Transcriptional regulatory protein RstA	rstA PS943_03667	Pseudomonas fluorescens				PF00072;PF00486;		IPR011006;IPR001867;IPR016032;IPR001789;IPR039420;IPR036388;	DNA binding [GO:0003677]; phosphorelay signal transduction system [GO:0000160]; regulation of transcription, DNA-templated [GO:0006355]	phosphorelay signal transduction system [GO:0000160]; regulation of transcription, DNA-templated [GO:0006355]	DNA binding [GO:0003677]
A0A5C7XYE0	A0A5C7XYE0_9MYCO	MarR family transcriptional regulator	E6Q54_14250	Mycolicibacter arupensis				PF12802;		IPR000835;IPR036388;IPR036390;	DNA-binding transcription factor activity [GO:0003700]		DNA-binding transcription factor activity [GO:0003700]
A0A2T5USM5	A0A2T5USM5_9BACI	Aspartate racemase	C8K49_105141	Bacillus sp. OV752				PF01177;	TIGR00035;	IPR015942;IPR001920;IPR018187;IPR004380;	amino-acid racemase activity [GO:0047661]; nitrogen compound metabolic process [GO:0006807]	nitrogen compound metabolic process [GO:0006807]	amino-acid racemase activity [GO:0047661]
A0A1B9UHH9	A0A1B9UHH9_RHIRD	Aspartate racemase	A6U97_21300 BV900_11465	Rhizobium radiobacter (Agrobacterium tumefaciens) (Agrobacterium radiobacter)		OCJ60663;		PF01177;	TIGR00035;	IPR015942;IPR001920;IPR033134;IPR004380;	amino-acid racemase activity [GO:0047661]; nitrogen compound metabolic process [GO:0006807]	nitrogen compound metabolic process [GO:0006807]	amino-acid racemase activity [GO:0047661]
A0A0D6J1B8	A0A0D6J1B8_MYCSM	Glutamate-1-semialdehyde 2,1-aminomutase (EC 5.4.3.8)	hemL2 ERS451418_05786	Mycolicibacterium smegmatis (Mycobacterium smegmatis)		CKI41998;		PF00202;		IPR005814;IPR015424;IPR015422;IPR015421;	glutamate-1-semialdehyde 2,1-aminomutase activity [GO:0042286]; pyridoxal phosphate binding [GO:0030170]; transaminase activity [GO:0008483]		glutamate-1-semialdehyde 2,1-aminomutase activity [GO:0042286]; pyridoxal phosphate binding [GO:0030170]; transaminase activity [GO:0008483]
A0A400S7Q2	A0A400S7Q2_SALER	Deleted.
A0A1C0TW14	A0A1C0TW14_9GAMM	RND transporter	A7985_05755	Pseudoalteromonas luteoviolacea		OCQ23444;		PF02321;	TIGR01845;	IPR003423;IPR010131;	cell outer membrane [GO:0009279]; integral component of membrane [GO:0016021]; efflux transmembrane transporter activity [GO:0015562]		efflux transmembrane transporter activity [GO:0015562]
A0A316NEV9	A0A316NEV9_9CLOT	Heat-shock protein Hsp20	DBY27_01465	Clostridiaceae bacterium				PF00011;		IPR002068;IPR031107;IPR008978;
A0A4R6MVF8	A0A4R6MVF8_9BACL	Bacillopeptidase F	EV295_105343	Paenibacillus sp. BK673				PF05922;PF05547;PF00082;		IPR033857;IPR008969;IPR013320;IPR036116;IPR013783;IPR000998;IPR008757;IPR000209;IPR036852;IPR023828;IPR015500;IPR010259;	membrane [GO:0016020]; serine-type endopeptidase activity [GO:0004252]		serine-type endopeptidase activity [GO:0004252]
A0A0G3IY91	A0A0G3IY91_9MYCO	ATPase AAA	AB431_04410	Mycobacterium sp. EPa45	mye:AB431_04410;	AKK30236;		PF08751;		IPR027417;IPR014862;
A0A335VAN2	A0A335VAN2_ACIBA	Cation efflux system protein	czcD_2 SAMEA104305351_01128	Acinetobacter baumannii				PF01545;		IPR002524;IPR027469;IPR006121;IPR036163;	integral component of membrane [GO:0016021]; cation transmembrane transporter activity [GO:0008324]; metal ion binding [GO:0046872]; metal ion transport [GO:0030001]	metal ion transport [GO:0030001]	cation transmembrane transporter activity [GO:0008324]; metal ion binding [GO:0046872]
A0A1I5W7S0	A0A1I5W7S0_9GAMM	Diguanylate cyclase (GGDEF) domain-containing protein	SAMN03084138_04209	Enterovibrio norvegicus DSM 15893				PF00990;	TIGR00254;	IPR000160;IPR029787;IPR043128;	integral component of membrane [GO:0016021]
A0A6G3ZUT4	A0A6G3ZUT4_9BACL	Metal-sulfur cluster assembly factor	GK047_07735	Paenibacillus sp. SYP-B3998				PF01883;		IPR034904;IPR002744;
A0A0K9G9U0	A0A0K9G9U0_9BACI	Xaa-Pro aminopeptidase	AC622_02080	Bacillus sp. FJAT-27916		KMY43191;		PF01321;		IPR029149;IPR036005;IPR000587;	aminopeptidase activity [GO:0004177]		aminopeptidase activity [GO:0004177]
A0A0N9YB57	A0A0N9YB57_MYCFO	Uncharacterized protein	XA26_34300	Mycolicibacterium fortuitum (Mycobacterium fortuitum)	mft:XA26_34300;	ALI27257;				IPR023393;
A0A366EXW4	A0A366EXW4_9ENTR	Multidrug resistance protein MdtO	DFQ50_11195	Pseudocitrobacter faecalis				PF04632;		IPR006726;	integral component of membrane [GO:0016021]; plasma membrane [GO:0005886]; transmembrane transporter activity [GO:0022857]		transmembrane transporter activity [GO:0022857]
A0A176NQK0	A0A176NQK0_9PSED	Uncharacterized protein	APS14_22190	Pseudomonas thivervalensis		OAB53451;
A0A127H2Z4	A0A127H2Z4_9GAMM	DUF2062 domain-containing protein	AK825_09350	Psychrobacter sp. P11G5	psyg:AK825_09350;	AMN68872;		PF09835;		IPR018639;	integral component of membrane [GO:0016021]
A0A0Q9GB40	A0A0Q9GB40_9BACI	Uncharacterized protein	ASE51_28065	Bacillus sp. Root147		KRD85096;
A0A4R4EFT2	A0A4R4EFT2_9BACL	AraC family transcriptional regulator	E0485_08370	Paenibacillus sp. 18JY21-1				PF14526;PF12833;		IPR029441;IPR009057;IPR018060;IPR011256;	DNA-binding transcription factor activity [GO:0003700]; sequence-specific DNA binding [GO:0043565]		DNA-binding transcription factor activity [GO:0003700]; sequence-specific DNA binding [GO:0043565]
A0A6C7C8E9	A0A6C7C8E9_SALER	Uncharacterized protein	LFZ47_16765	Salmonella enterica subsp. salamae serovar 55:k:z39 str. 1315K
A0A2X3BU28	A0A2X3BU28_CLOSG	Deleted.
A0A0F7D494	A0A0F7D494_9STAP	UPF0291 protein AAT16_06130	AAT16_06130	Salinicoccus halodurans	shv:AAT16_06130;	AKG73840;		PF05979;		IPR009242;	cytoplasm [GO:0005737]
A0A0J6FRK4	A0A0J6FRK4_9BACI	Probable membrane transporter protein	AB986_13825	Alkalihalobacillus macyae		KMM36977;		PF01925;		IPR002781;	integral component of membrane [GO:0016021]; plasma membrane [GO:0005886]
A0A1I4M485	A0A1I4M485_9BACI	Signal recognition particle protein (Fifty-four homolog)	ffh SAMN04487943_1064	Gracilibacillus orientalis				PF00448;PF02881;PF02978;	TIGR00959;	IPR003593;IPR027417;IPR036891;IPR013822;IPR004125;IPR004780;IPR022941;IPR000897;IPR042101;	signal recognition particle [GO:0048500]; 7S RNA binding [GO:0008312]; GTP binding [GO:0005525]; GTPase activity [GO:0003924]; SRP-dependent cotranslational protein targeting to membrane [GO:0006614]	SRP-dependent cotranslational protein targeting to membrane [GO:0006614]	7S RNA binding [GO:0008312]; GTPase activity [GO:0003924]; GTP binding [GO:0005525]
A0A2K9CR01	A0A2K9CR01_9PSED	Rieske family ferredoxin	CXQ82_11170	Pseudomonas sp. S09G 359				PF00355;	TIGR02377;	IPR012747;IPR017941;IPR036922;	2 iron, 2 sulfur cluster binding [GO:0051537]; metal ion binding [GO:0046872]; oxidation-reduction process [GO:0055114]	oxidation-reduction process [GO:0055114]	2 iron, 2 sulfur cluster binding [GO:0051537]; metal ion binding [GO:0046872]
A0A3D2P2K8	A0A3D2P2K8_9CLOT	Phosphate ABC transporter permease	DHV55_11080	Clostridiaceae bacterium				PF00528;		IPR000515;IPR035906;	integral component of membrane [GO:0016021]; plasma membrane [GO:0005886]; transmembrane transport [GO:0055085]	transmembrane transport [GO:0055085]
A0A1H1ZE71	A0A1H1ZE71_9PSED	Tyrosinase	SAMN04489802_3954	Pseudomonas chlororaphis				PF00264;		IPR002227;IPR008922;	oxidoreductase activity [GO:0016491]		oxidoreductase activity [GO:0016491]
A0A2N0YDH9	A0A2N0YDH9_9BACI	ABC-F type ribosomal protection protein	CW306_00740	Bacillus sp. BA3				PF00005;PF12848;		IPR003593;IPR032781;IPR003439;IPR017871;IPR027417;	ATP binding [GO:0005524]; ATPase activity [GO:0016887]		ATPase activity [GO:0016887]; ATP binding [GO:0005524]
A0A6H9KJY3	A0A6H9KJY3_CORST	Deleted.
F5JA99	F5JA99_9RHIZ	Deleted.
A0A2T3KM48	A0A2T3KM48_9GAMM	Uncharacterized protein	C9J27_02195	Photobacterium kishitanii
A0A4U9HLZ5	A0A4U9HLZ5_9ENTR	Succinate--CoA ligase [ADP-forming] subunit beta (EC 6.2.1.5) (Succinyl-CoA synthetase subunit beta) (SCS-beta)	sucC_2 sucC NCTC13032_01955	Leclercia adecarboxylata			UPA00223;UER00999	PF08442;PF00549;	TIGR01016;	IPR013650;IPR013815;IPR005811;IPR017866;IPR005809;IPR016102;	ATP binding [GO:0005524]; magnesium ion binding [GO:0000287]; succinate-CoA ligase (ADP-forming) activity [GO:0004775]; tricarboxylic acid cycle [GO:0006099]	tricarboxylic acid cycle [GO:0006099]	ATP binding [GO:0005524]; magnesium ion binding [GO:0000287]; succinate-CoA ligase (ADP-forming) activity [GO:0004775]
A0A166TEY2	A0A166TEY2_9CLOT	Methyl-accepting chemotaxis protein 4	mcp4_7 WX73_04095	Clostridium coskatii		OAA93599;		PF02743;PF00015;		IPR033479;IPR003660;IPR004089;	integral component of membrane [GO:0016021]; plasma membrane [GO:0005886]; signal transduction [GO:0007165]	signal transduction [GO:0007165]
A0A0J6VLQ6	A0A0J6VLQ6_9MYCO	DUF218 domain-containing protein	MCHLDSM_04688	Mycolicibacterium chlorophenolicum		KMO71159;		PF02698;		IPR003848;
A0A2S5U2V7	A0A2S5U2V7_9RHIZ	Integrase	C3941_01975	Kaistia algarum						IPR044068;IPR011010;IPR013762;IPR002104;	DNA binding [GO:0003677]; DNA integration [GO:0015074]; DNA recombination [GO:0006310]	DNA integration [GO:0015074]; DNA recombination [GO:0006310]	DNA binding [GO:0003677]
A0A0J6GCS4	A0A0J6GCS4_PSEDM	Methyltransferase domain-containing protein	SAMN04489800_0613	Pseudomonas deceptionensis		KMM79734;		PF13679;		IPR025714;IPR029063;	methyltransferase activity [GO:0008168]; methylation [GO:0032259]	methylation [GO:0032259]	methyltransferase activity [GO:0008168]
C2W4Q9	C2W4Q9_BACCE	Uncharacterized protein	bcere0022_7680	Bacillus cereus Rock3-44		EEL51854;
A0A317T7Z6	A0A317T7Z6_9CHLB	DUF4412 domain-containing protein	CR164_02815	Prosthecochloris marina				PF14371;		IPR025524;
A0A1V3H6A7	A0A1V3H6A7_9GAMM	Flagellar motor protein MotB	motB BZG78_13500	Salinivibrio sp. MA351				PF13677;PF00691;		IPR025713;IPR006665;IPR036737;	integral component of membrane [GO:0016021]; plasma membrane [GO:0005886]
A0A0B1Y3G9	A0A0B1Y3G9_9BACI	Uncharacterized protein	PI85_07810	Lysinibacillus sp. A1		KHK53065;
A0A243KLV5	A0A243KLV5_BACTU	Peptidase S74 domain-containing protein	BK740_07230	Bacillus thuringiensis serovar argentinensis				PF06605;PF18994;		IPR010572;IPR044051;IPR030392;
A0A3G8LSH4	A0A3G8LSH4_9GAMM	Ubiquinol oxidase subunit 2	cyoA EGC82_02300	Shewanella livingstonensis	slj:EGC82_02300;			PF06481;	TIGR01433;	IPR002429;IPR010514;IPR008972;IPR034227;IPR011759;IPR036257;IPR006333;	integral component of membrane [GO:0016021]; plasma membrane [GO:0005886]; respirasome [GO:0070469]; copper ion binding [GO:0005507]; cytochrome o ubiquinol oxidase activity [GO:0008827]; cytochrome-c oxidase activity [GO:0004129]		copper ion binding [GO:0005507]; cytochrome-c oxidase activity [GO:0004129]; cytochrome o ubiquinol oxidase activity [GO:0008827]
A0A1Y6MN33	A0A1Y6MN33_9GAMM	60 kDa chaperonin (GroEL protein) (Protein Cpn60)	groL groEL PMAL9190_03195	Photobacterium malacitanum				PF00118;	TIGR02348;	IPR018370;IPR001844;IPR002423;IPR027409;IPR027413;IPR027410;	cytoplasm [GO:0005737]; ATP binding [GO:0005524]; unfolded protein binding [GO:0051082]; protein refolding [GO:0042026]	protein refolding [GO:0042026]	ATP binding [GO:0005524]; unfolded protein binding [GO:0051082]
A0A385Z5H6	A0A385Z5H6_9PSED	DUF1820 family protein	D3880_19435	Pseudomonas sp. K2W31S-8				PF08850;		IPR014949;
L0M2R1	L0M2R1_ENTBF	IAP aminopeptidase	D782_0942	Enterobacteriaceae bacterium (strain FGI 57)	ebf:D782_0942;	AGB76981;		PF04389;		IPR007484;	aminopeptidase activity [GO:0004177]		aminopeptidase activity [GO:0004177]
A0A0C1TZ51	A0A0C1TZ51_9CLOT	Uncharacterized protein	U732_90	Clostridium argentinense CDC 2741		KIE44523;		PF02899;PF00589;		IPR044068;IPR011010;IPR013762;IPR002104;IPR010998;IPR004107;	DNA binding [GO:0003677]; DNA integration [GO:0015074]; DNA recombination [GO:0006310]	DNA integration [GO:0015074]; DNA recombination [GO:0006310]	DNA binding [GO:0003677]
A0A098YJE3	A0A098YJE3_9GAMM	PAPS sulfotransferase (Phosphoadenosine phosphosulfate reductase)	GS19_10820	Acinetobacter idrijaensis		KGH49896;	UPA00140;UER00206	PF01507;	TIGR02055;	IPR011798;IPR004511;IPR002500;IPR014729;	cytoplasm [GO:0005737]; phosphoadenylyl-sulfate reductase (thioredoxin) activity [GO:0004604]; cysteine biosynthetic process [GO:0019344]; hydrogen sulfide biosynthetic process [GO:0070814]; sulfate assimilation, phosphoadenylyl sulfate reduction by phosphoadenylyl-sulfate reductase (thioredoxin) [GO:0019379]	cysteine biosynthetic process [GO:0019344]; hydrogen sulfide biosynthetic process [GO:0070814]; sulfate assimilation, phosphoadenylyl sulfate reduction by phosphoadenylyl-sulfate reductase (thioredoxin) [GO:0019379]	phosphoadenylyl-sulfate reductase (thioredoxin) activity [GO:0004604]
A0A0S2K2U1	A0A0S2K2U1_9GAMM	Peptidyl-prolyl cis-trans isomerase (EC 5.2.1.8)	PP2015_2059	Pseudoalteromonas phenolica	pphe:PP2015_2059;	ALO42557;		PF00254;		IPR001179;	peptidyl-prolyl cis-trans isomerase activity [GO:0003755]		peptidyl-prolyl cis-trans isomerase activity [GO:0003755]
A0A1F2VNE2	A0A1F2VNE2_9GAMM	Uncharacterized protein	A2003_06940	Acinetobacter sp. GWC1_38_13
R5K714	R5K714_9CLOT	Uncharacterized protein	BN819_00641	Clostridium sp. CAG:967
A0A127TSK5	A0A127TSK5_9STRE	Phosphoenolpyruvate carboxylase (PEPC) (PEPCase) (EC 4.1.1.31)	ppc ATM98_03950	Streptococcus sp. A12	stra:ATM98_03950;	AMP66925;		PF00311;		IPR021135;IPR022805;IPR018129;IPR033129;IPR015813;	magnesium ion binding [GO:0000287]; phosphoenolpyruvate carboxylase activity [GO:0008964]; carbon fixation [GO:0015977]; oxaloacetate metabolic process [GO:0006107]; tricarboxylic acid cycle [GO:0006099]	carbon fixation [GO:0015977]; oxaloacetate metabolic process [GO:0006107]; tricarboxylic acid cycle [GO:0006099]	magnesium ion binding [GO:0000287]; phosphoenolpyruvate carboxylase activity [GO:0008964]
A0A1B5F0K7	A0A1B5F0K7_9PSED	Uncharacterized protein		Pseudomonas sp. 22 E 5		CRM92313;
A8AUH0	RUVB_STRGC	Holliday junction ATP-dependent DNA helicase RuvB (EC 3.6.4.12)	ruvB SGO_0108	Streptococcus gordonii (strain Challis / ATCC 35105 / BCRC 15272 / CH1 / DL1 / V288)	sgo:SGO_0108;	ABV10282;		PF17864;PF05491;PF05496;	TIGR00635;	IPR003593;IPR041445;IPR004605;IPR027417;IPR008824;IPR008823;IPR036388;IPR036390;	ATP binding [GO:0005524]; DNA binding [GO:0003677]; four-way junction helicase activity [GO:0009378]; DNA recombination [GO:0006310]; DNA repair [GO:0006281]; SOS response [GO:0009432]	DNA recombination [GO:0006310]; DNA repair [GO:0006281]; SOS response [GO:0009432]	ATP binding [GO:0005524]; DNA binding [GO:0003677]; four-way junction helicase activity [GO:0009378]
A0A543WZ66	A0A543WZ66_RHIRD	Deleted.
A0A1H4GH87	A0A1H4GH87_9BACI	Molybdate transport system ATP-binding protein	SAMN05421743_11616	Thalassobacillus cyri				PF00005;		IPR003593;IPR003439;IPR017871;IPR027417;	ATP binding [GO:0005524]; ATPase activity [GO:0016887]		ATPase activity [GO:0016887]; ATP binding [GO:0005524]
A0A3A6U5S1	A0A3A6U5S1_9GAMM	Uncharacterized protein	D5R81_00765	Parashewanella spongiae
A0A089I660	A0A089I660_9BACL	Uncharacterized protein	H70357_16500	Paenibacillus sp. FSL H7-0357	paeh:H70357_16500;	AIQ18103;
A0A0G8ELN8	A0A0G8ELN8_BACCE	Uncharacterized protein	B4077_4436	Bacillus cereus		KLA24442;		PF11167;		IPR021338;
A0A3D3BCC5	A0A3D3BCC5_RHISP	Murein hydrolase A (EC 4.2.2.n1)	DIC56_10750	Rhizobium sp.				PF06725;PF03562;		IPR010611;IPR026044;IPR034654;IPR005300;IPR036908;	outer membrane [GO:0019867]; hydrolase activity, hydrolyzing O-glycosyl compounds [GO:0004553]; lyase activity [GO:0016829]; cell wall organization [GO:0071555]; peptidoglycan turnover [GO:0009254]	cell wall organization [GO:0071555]; peptidoglycan turnover [GO:0009254]	hydrolase activity, hydrolyzing O-glycosyl compounds [GO:0004553]; lyase activity [GO:0016829]
G7CNN2	G7CNN2_MYCT3	Oxidoreductase	KEK_23151	Mycolicibacterium thermoresistibile (strain ATCC 19527 / DSM 44167 / CIP 105390 / JCM 6362 / NCTC 10409 / 316) (Mycobacterium thermoresistibile)		EHI10436;		PF00107;		IPR013149;IPR011032;IPR036291;IPR020843;	oxidoreductase activity [GO:0016491]		oxidoreductase activity [GO:0016491]
A0A0J6I2M4	A0A0J6I2M4_9PSED	Deleted.
A0A024EL22	A0A024EL22_9PSED	Uncharacterized protein	OU5_P0054	Pseudomonas mandelii JR-1	pman:OU5_P0054;	AHZ73306;
A0A2V3C8G7	A0A2V3C8G7_9PSED	Uncharacterized protein	DK261_21625	Pseudomonas sp. RW409
A0A2G9LDL3	A0A2G9LDL3_KLEPN	Prophage P2 OGR-like protein	NCTC5052_00885 NCTC5053_02203 NCTC9140_03149 NCTC9601_03892 NCTC9645_06630 NCTC9661_04493 SAMEA104567906_04477	Klebsiella pneumoniae				PF04606;		IPR007684;
A0A0H4P0V7	A0A0H4P0V7_9BACI	Histidine ABC transporterATP-binding protein HisP TC 3.A.1.3.1	BSM4216_1334	Bacillus smithii	bsm:BSM4216_1334;	AKP46615;		PF00005;		IPR003593;IPR030679;IPR003439;IPR017871;IPR027417;	plasma membrane [GO:0005886]; ATP binding [GO:0005524]; ATPase activity [GO:0016887]; ATPase-coupled amino acid transmembrane transporter activity [GO:0015424]		ATPase activity [GO:0016887]; ATPase-coupled amino acid transmembrane transporter activity [GO:0015424]; ATP binding [GO:0005524]
A0A5Q2N9N5	A0A5Q2N9N5_9BACI	MerR family transcriptional regulator	GDS87_08265	Lysinibacillus pakistanensis	lpak:GDS87_08265;			PF13411;		IPR009061;IPR000551;	DNA binding [GO:0003677]; regulation of transcription, DNA-templated [GO:0006355]	regulation of transcription, DNA-templated [GO:0006355]	DNA binding [GO:0003677]
A0A423HA01	A0A423HA01_9PSED	Uncharacterized protein	BK659_08835	Pseudomonas brassicacearum				PF17164;	TIGR02608;	IPR013431;
A0A2G4KAU7	A0A2G4KAU7_9CAUL	Galactose 1-dehydrogenase	CSW59_08280	Caulobacter sp. BP25				PF01408;		IPR036291;IPR000683;	oxidoreductase activity [GO:0016491]		oxidoreductase activity [GO:0016491]
A0A089KDT2	A0A089KDT2_9BACL	Uncharacterized protein	R70723_03805	Paenibacillus sp. FSL R7-0273	paea:R70723_03805;	AIQ45113;		PF03413;		IPR025711;
A0A1S6HPV2	A0A1S6HPV2_9GAMM	Prepilin-type N-terminal cleavage/methylation domain-containing protein	Sps_02378	Shewanella psychrophila	spsw:Sps_02378;			PF16732;PF07963;	TIGR02532;	IPR000983;IPR012902;IPR031982;	integral component of membrane [GO:0016021]; type II protein secretion system complex [GO:0015627]; protein secretion by the type II secretion system [GO:0015628]; type IV pilus biogenesis [GO:0043683]	protein secretion by the type II secretion system [GO:0015628]; type IV pilus biogenesis [GO:0043683]
A0A2A7EFC7	A0A2A7EFC7_BACCE	Uncharacterized protein	CON36_34460	Bacillus cereus
A0A2V1K2F9	A0A2V1K2F9_9BURK	Uncharacterized protein	DD235_05600	Corticimicrobacter populi				PF16220;PF04773;		IPR006860;IPR032623;IPR012373;
A0A157NIY1	A0A157NIY1_9BORD	L-lactate dehydrogenase (EC 1.1.2.3)	lldD_5 SAMEA1982600_01691	Bordetella ansorpii		SAI21050;		PF01070;		IPR013785;IPR012133;IPR000262;IPR037396;IPR008259;	FMN binding [GO:0010181]; L-lactate dehydrogenase (cytochrome) activity [GO:0004460]		FMN binding [GO:0010181]; L-lactate dehydrogenase (cytochrome) activity [GO:0004460]
A0A1H0FME7	A0A1H0FME7_9BACI	DNA gyrase subunit B (EC 5.6.2.2)	gyrB SAMN04488053_1054	Bacillus daliensis				PF00204;PF00986;PF02518;PF01751;	TIGR01059;	IPR002288;IPR011557;IPR003594;IPR036890;IPR020568;IPR014721;IPR001241;IPR013760;IPR013759;IPR013506;IPR018522;IPR006171;IPR034160;	chromosome [GO:0005694]; cytoplasm [GO:0005737]; ATP binding [GO:0005524]; DNA binding [GO:0003677]; DNA topoisomerase type II (double strand cut, ATP-hydrolyzing) activity [GO:0003918]; metal ion binding [GO:0046872]; DNA topological change [GO:0006265]; DNA-dependent DNA replication [GO:0006261]	DNA-dependent DNA replication [GO:0006261]; DNA topological change [GO:0006265]	ATP binding [GO:0005524]; DNA binding [GO:0003677]; DNA topoisomerase type II (double strand cut, ATP-hydrolyzing) activity [GO:0003918]; metal ion binding [GO:0046872]
A0A511ZK37	A0A511ZK37_9BACI	ABC transporter ATP-binding protein	OSO01_25450	Oceanobacillus sojae				PF00005;		IPR003593;IPR003439;IPR017871;IPR027417;	ATP binding [GO:0005524]; ATPase activity [GO:0016887]		ATPase activity [GO:0016887]; ATP binding [GO:0005524]
A0A1R4KJG9	A0A1R4KJG9_9GAMM	Lysine-arginine-ornithine-binding periplasmic protein (TC 3.A.1.3.1)	CZ794_13745	Psychrobacter sp. JB385				PF00497;		IPR001320;IPR018313;IPR001638;	membrane [GO:0016020]; periplasmic space [GO:0042597]; ligand-gated ion channel activity [GO:0015276]; amino acid transport [GO:0006865]	amino acid transport [GO:0006865]	ligand-gated ion channel activity [GO:0015276]
D0S585	D0S585_ACICA	Uncharacterized protein	HMPREF0012_02788	Acinetobacter calcoaceticus RUH2202		EEY76472;					integral component of membrane [GO:0016021]
A0A3N1IM15	A0A3N1IM15_9ENTR	Uncharacterized protein	EDF81_3868	Enterobacter sp. BIGb0383
A0A1Q9XRC6	A0A1Q9XRC6_9PSED	Fanconi-associated nuclease (EC 3.1.4.1)	BVH06_18370	Pseudomonas sp. PA27(2017)				PF18081;PF08774;		IPR033315;IPR040603;IPR011856;IPR014883;	metal ion binding [GO:0046872]; nucleic acid binding [GO:0003676]; phosphodiesterase I activity [GO:0004528]; interstrand cross-link repair [GO:0036297]	interstrand cross-link repair [GO:0036297]	metal ion binding [GO:0046872]; nucleic acid binding [GO:0003676]; phosphodiesterase I activity [GO:0004528]
A0A0Q8NPI8	A0A0Q8NPI8_9RHIZ	Adenylate cyclase	ASE04_00290	Rhizobium sp. Root708		KRB63027;		PF05226;PF00211;		IPR001054;IPR007890;IPR029787;	integral component of membrane [GO:0016021]; cyclic nucleotide biosynthetic process [GO:0009190]; intracellular signal transduction [GO:0035556]	cyclic nucleotide biosynthetic process [GO:0009190]; intracellular signal transduction [GO:0035556]
A0A090YUL9	A0A090YUL9_BACMY	TQXA domain protein	DJ93_2057	Bacillus mycoides		KFN02075;		PF08341;	TIGR03934;	IPR023849;IPR013552;
A0A328AU39	A0A328AU39_9CAUL	Flagellum-specific ATP synthase (EC 7.1.2.2)	DJ021_02040	Phenylobacterium hankyongense				PF00006;PF02874;PF18269;	TIGR03498;TIGR01026;	IPR003593;IPR020003;IPR004100;IPR000194;IPR005714;IPR022426;IPR027417;IPR040627;	bacterial-type flagellum [GO:0009288]; cytoplasm [GO:0005737]; type III protein secretion system complex [GO:0030257]; ATP binding [GO:0005524]; ATPase activity [GO:0016887]; proton-transporting ATP synthase activity, rotational mechanism [GO:0046933]; proton-transporting ATPase activity, rotational mechanism [GO:0046961]; bacterial-type flagellum organization [GO:0044781]; protein secretion by t…	bacterial-type flagellum organization [GO:0044781]; protein secretion by the type III secretion system [GO:0030254]	ATPase activity [GO:0016887]; ATP binding [GO:0005524]; proton-transporting ATPase activity, rotational mechanism [GO:0046961]; proton-transporting ATP synthase activity, rotational mechanism [GO:0046933]
A0A1W6KPC2	A0A1W6KPC2_9RHIZ	FkbM family methyltransferase protein	RHEC894_CH02998	Rhizobium sp. CIAT894				PF05050;	TIGR01444;	IPR006342;IPR029063;	methyltransferase activity [GO:0008168]; methylation [GO:0032259]	methylation [GO:0032259]	methyltransferase activity [GO:0008168]
J8VF07	J8VF07_PSEPU	Uncharacterized protein	PPS11_03168	Pseudomonas putida S11		EJT85982;
A2RCW6	DNAK_STRPG	Chaperone protein DnaK (HSP70) (Heat shock 70 kDa protein) (Heat shock protein 70)	dnaK SpyM50347	Streptococcus pyogenes serotype M5 (strain Manfredo)	spf:SpyM50347;			PF00012;	TIGR02350;	IPR043129;IPR012725;IPR018181;IPR029048;IPR029047;IPR013126;	ATP binding [GO:0005524]; unfolded protein binding [GO:0051082]; protein folding [GO:0006457]	protein folding [GO:0006457]	ATP binding [GO:0005524]; unfolded protein binding [GO:0051082]
A0A127GVN7	A0A127GVN7_9GAMM	Lipase	AK825_00120	Psychrobacter sp. P11G5	psyg:AK825_00120;	AMN66325;		PF00561;		IPR029058;IPR000073;IPR000639;	catalytic activity [GO:0003824]		catalytic activity [GO:0003824]
A0A372L9F8	A0A372L9F8_9BACI	Uncharacterized protein (Fragment)	D0466_16480	Bacillus glennii
A0A084A700	A0A084A700_LACLC	Fructose-bisphosphate aldolase	U725_02795	Lactococcus lactis subsp. cremoris GE214		KEY61079;		PF01116;	TIGR00167;TIGR01859;	IPR013785;IPR000771;IPR011289;	fructose-bisphosphate aldolase activity [GO:0004332]; zinc ion binding [GO:0008270]; fructose 1,6-bisphosphate metabolic process [GO:0030388]; glycolytic process [GO:0006096]	fructose 1,6-bisphosphate metabolic process [GO:0030388]; glycolytic process [GO:0006096]	fructose-bisphosphate aldolase activity [GO:0004332]; zinc ion binding [GO:0008270]
A0A0E3JR02	A0A0E3JR02_CLOSL	Foldase protein PrsA (EC 5.2.1.8)	prsA CSCA_4229	Clostridium scatologenes	csq:CSCA_4229;	AKA71354;				IPR023059;IPR000297;IPR023058;IPR027304;	plasma membrane [GO:0005886]; peptidyl-prolyl cis-trans isomerase activity [GO:0003755]; protein folding [GO:0006457]	protein folding [GO:0006457]	peptidyl-prolyl cis-trans isomerase activity [GO:0003755]
A0A090ZBN1	A0A090ZBN1_PAEMA	Uncharacterized protein	DJ90_3313	Paenibacillus macerans (Bacillus macerans)		KFN08032;					integral component of membrane [GO:0016021]
A0A0F4XUB6	A0A0F4XUB6_9PSED	Conserved secreted protein with internal repeat protein	VP02_02815	Pseudomonas kilonensis		KKA09467;
A0A240A9X8	A0A240A9X8_9MYCO	Conserved protein of uncharacterized function possible rep13e12 repeat protein	SAMEA4434518_02525	Mycolicibacter terrae	mter:4434518_02525;			PF02720;		IPR003870;IPR003615;
A0A060HUH7	A0A060HUH7_9RHIZ	Hpr kinase protein	IE4771_CH00034	Rhizobium sp. IE4771	rei:IE4771_CH00034;	AIC25217;		PF07475;		IPR011104;	ATP binding [GO:0005524]; phosphorelay sensor kinase activity [GO:0000155]; regulation of carbohydrate metabolic process [GO:0006109]	regulation of carbohydrate metabolic process [GO:0006109]	ATP binding [GO:0005524]; phosphorelay sensor kinase activity [GO:0000155]
A0A2G7LPZ3	A0A2G7LPZ3_9BACL	Polysaccharide deacetylase	CS562_26910	Paenibacillus sp. LK1				PF07833;PF01522;		IPR012854;IPR011330;IPR036582;IPR002509;	hydrolase activity, acting on carbon-nitrogen (but not peptide) bonds [GO:0016810]; carbohydrate metabolic process [GO:0005975]	carbohydrate metabolic process [GO:0005975]	hydrolase activity, acting on carbon-nitrogen (but not peptide) bonds [GO:0016810]
A0A258FNP0	A0A258FNP0_9CAUL	Uncharacterized protein	B7Z01_07285	Brevundimonas subvibrioides				PF07715;PF00593;		IPR012910;IPR037066;IPR000531;	cell outer membrane [GO:0009279]
A0A1S7N1V4	A0A1S7N1V4_9RHIZ	Uncharacterized protein	AGR2A_Lc90094	Agrobacterium genomosp. 2 str. CFBP 5494
A0A136G794	A0A136G794_9BACI	Deleted.
A0A1I1EH03	A0A1I1EH03_9LACT	4-hydroxy-tetrahydrodipicolinate reductase (HTPA reductase) (EC 1.17.1.8)	dapB SAMN05660453_0476	Fructobacillus durionis			UPA00034;UER00018	PF05173;PF01113;	TIGR00036;	IPR022663;IPR000846;IPR022664;IPR023940;IPR036291;	cytoplasm [GO:0005737]; 4-hydroxy-tetrahydrodipicolinate reductase [GO:0008839]; NAD binding [GO:0051287]; NADP binding [GO:0050661]; oxidoreductase activity, acting on CH or CH2 groups, NAD or NADP as acceptor [GO:0016726]; diaminopimelate biosynthetic process [GO:0019877]; lysine biosynthetic process via diaminopimelate [GO:0009089]	diaminopimelate biosynthetic process [GO:0019877]; lysine biosynthetic process via diaminopimelate [GO:0009089]	4-hydroxy-tetrahydrodipicolinate reductase [GO:0008839]; NAD binding [GO:0051287]; NADP binding [GO:0050661]; oxidoreductase activity, acting on CH or CH2 groups, NAD or NADP as acceptor [GO:0016726]
A0A525K5R6	A0A525K5R6_9CAUL	Response regulator transcription factor	E8A12_04280	Phenylobacterium sp.				PF00072;PF00486;		IPR011006;IPR001867;IPR001789;IPR039420;IPR036388;	DNA binding [GO:0003677]; phosphorelay signal transduction system [GO:0000160]; regulation of transcription, DNA-templated [GO:0006355]	phosphorelay signal transduction system [GO:0000160]; regulation of transcription, DNA-templated [GO:0006355]	DNA binding [GO:0003677]
A0A4S8PTJ9	A0A4S8PTJ9_9RHIZ	Aldo/keto reductase	FAA86_13750	Rhizobium rosettiformans W3				PF00248;		IPR020471;IPR023210;IPR036812;	oxidoreductase activity [GO:0016491]		oxidoreductase activity [GO:0016491]
A0A0R0RPV2	A0A0R0RPV2_ACIPI	Molecular chaperone DnaJ	APC53_03785	Acinetobacter pittii (Acinetobacter genomosp. 3)		KRI52419;				IPR036869;
A0A0H3ADI1	A0A0H3ADI1_VIBC3	Arylesterase (EC 3.1.1.2)	VC0395_0724	Vibrio cholerae serotype O1 (strain ATCC 39541 / Classical Ogawa 395 / O395)	vco:VC0395_0724;	ABQ18417;		PF13472;		IPR008265;IPR013830;IPR036514;	arylesterase activity [GO:0004064]; lipase activity [GO:0016298]; lipid metabolic process [GO:0006629]	lipid metabolic process [GO:0006629]	arylesterase activity [GO:0004064]; lipase activity [GO:0016298]
A0A0U3W592	A0A0U3W592_9BACI	Histidine kinase	AOX59_06590	Lentibacillus amyloliquefaciens	lao:AOX59_06590;	ALX48304;		PF13239;		IPR025698;	integral component of membrane [GO:0016021]; kinase activity [GO:0016301]		kinase activity [GO:0016301]
A0A1G9MCX3	A0A1G9MCX3_9BACL	Predicted oxidoreductase	SAMN05216191_10599	Paenibacillus jilunlii				PF00248;		IPR023210;IPR036812;
A0A1H0BI75	A0A1H0BI75_9RHIZ	Glycosyltransferase involved in cell wall bisynthesis	SAMN05216328_1274	Ensifer sp. YR511				PF00534;		IPR001296;	transferase activity [GO:0016740]		transferase activity [GO:0016740]
A0A345C0R6	A0A345C0R6_9BACI	Uncharacterized protein	DT065_12815	Salicibibacter kimchii	rue:DT065_12815;
A0A3R6IXK5	A0A3R6IXK5_9CLOT	DUF3298 domain-containing protein	DW058_12890	Clostridiaceae bacterium AF42-6				PF11738;PF13739;		IPR021729;IPR025303;IPR037126;
A0A396KIB6	A0A396KIB6_9CLOT	ATP-dependent Clp protease ATP-binding subunit ClpX	DW251_09330	Clostridium sp. AM22-11AC				PF07724;PF10431;PF06689;	TIGR00382;	IPR003593;IPR003959;IPR019489;IPR004487;IPR027417;IPR010603;	ATP binding [GO:0005524]; ATPase activity [GO:0016887]; peptidase activity [GO:0008233]; protein dimerization activity [GO:0046983]; unfolded protein binding [GO:0051082]; zinc ion binding [GO:0008270]; protein folding [GO:0006457]	protein folding [GO:0006457]	ATPase activity [GO:0016887]; ATP binding [GO:0005524]; peptidase activity [GO:0008233]; protein dimerization activity [GO:0046983]; unfolded protein binding [GO:0051082]; zinc ion binding [GO:0008270]
A0A3E0K5X5	A0A3E0K5X5_9BACI	Spore germination protein	C6P37_05070	Caldibacillus debilis				PF03323;		IPR004995;	integral component of membrane [GO:0016021]; plasma membrane [GO:0005886]; spore germination [GO:0009847]	spore germination [GO:0009847]
A0A5B0ERS2	A0A5B0ERS2_9PSED	Uncharacterized protein	FQ192_32915	Pseudomonas sp. ANT_J12
A0A4Y6V1I8	A0A4Y6V1I8_9BACL	tRNA (Adenosine(37)-N6)-threonylcarbamoyltransferase complex dimerization subunit type 1 TsaB	tsaB FFV09_16635	Saccharibacillus brassicae	saca:FFV09_16635;			PF00814;	TIGR03725;	IPR043129;IPR000905;IPR022496;	transferase activity [GO:0016740]; tRNA threonylcarbamoyladenosine modification [GO:0002949]	tRNA threonylcarbamoyladenosine modification [GO:0002949]	transferase activity [GO:0016740]
A0A5C7SJU4	A0A5C7SJU4_RHISP	Glycoside hydrolase family 5 protein	E6Q77_03880	Rhizobium sp.				PF00150;		IPR001547;IPR018087;IPR017853;	hydrolase activity, hydrolyzing O-glycosyl compounds [GO:0004553]; carbohydrate metabolic process [GO:0005975]	carbohydrate metabolic process [GO:0005975]	hydrolase activity, hydrolyzing O-glycosyl compounds [GO:0004553]
A0A1B7HQZ8	A0A1B7HQZ8_9ENTR	NemA family protein (EC 1.-.-.-)	M977_03852	Buttiauxella gaviniae ATCC 51604		OAT18063;		PF00724;		IPR013785;IPR001155;	FMN binding [GO:0010181]; oxidoreductase activity [GO:0016491]		FMN binding [GO:0010181]; oxidoreductase activity [GO:0016491]
A0A373BSB7	A0A373BSB7_9CLOT	DUF134 domain-containing protein	DW677_04245	Clostridium sp. AM25-23AC				PF02001;PF02579;		IPR003731;IPR036105;IPR033913;IPR002852;
A0A2T9KCG4	A0A2T9KCG4_9CAUL	XRE family transcriptional regulator	DDF67_02815	Caulobacter sp. 774						IPR001387;IPR010982;	DNA binding [GO:0003677]		DNA binding [GO:0003677]
A0A373CKL8	A0A373CKL8_9CLOT	Acetylornithine aminotransferase (ACOAT) (EC 2.6.1.11)	argD DW826_05520	Clostridium sp. AM34-11AC			UPA00068;UER00109	PF00202;	TIGR00707;	IPR004636;IPR005814;IPR015424;IPR015422;IPR015421;	cytoplasm [GO:0005737]; N2-acetyl-L-ornithine:2-oxoglutarate 5-aminotransferase activity [GO:0003992]; pyridoxal phosphate binding [GO:0030170]; arginine biosynthetic process [GO:0006526]	arginine biosynthetic process [GO:0006526]	N2-acetyl-L-ornithine:2-oxoglutarate 5-aminotransferase activity [GO:0003992]; pyridoxal phosphate binding [GO:0030170]
A0A1I0WZC2	A0A1I0WZC2_9RHIZ	Predicted oxidoreductase	SAMN03159496_01064	Rhizobium sp. NFR07				PF00248;		IPR020471;IPR023210;IPR036812;	oxidoreductase activity [GO:0016491]		oxidoreductase activity [GO:0016491]
A0A2T3PK67	A0A2T3PK67_PHOPO	Metal ion permease	CTM87_19580	Photobacterium phosphoreum				PF03773;		IPR005524;	integral component of membrane [GO:0016021]; plasma membrane [GO:0005886]
A0A2N4Y2Z5	A0A2N4Y2Z5_9RHIZ	Uncharacterized protein	C0V73_14375	Rhizobium sp. TH135						IPR006311;
A0A090R1C0	A0A090R1C0_9GAMM	Peptidyl-prolyl cis-trans isomerase (EC 5.2.1.8)	ABT58_22705 JCM19237_3373	Photobacterium aphoticum		GAL08921;KLU98425;		PF00254;		IPR001179;	peptidyl-prolyl cis-trans isomerase activity [GO:0003755]		peptidyl-prolyl cis-trans isomerase activity [GO:0003755]
A0A562K3V6	A0A562K3V6_9BACI	Uncharacterized protein DUF4179	IQ19_01160	Cytobacillus oceanisediminis				PF13786;PF18705;		IPR025436;IPR040680;	integral component of membrane [GO:0016021]
Q9CI64	DBH_LACLA	DNA-binding protein HU	hup hslA LL0502 L102317	Lactococcus lactis subsp. lactis (strain IL1403) (Streptococcus lactis)	lla:L102317;	AAK04600;		PF00216;		IPR000119;IPR020816;IPR010992;	DNA binding [GO:0003677]; chromosome condensation [GO:0030261]	chromosome condensation [GO:0030261]	DNA binding [GO:0003677]
S6A028	S6A028_BACPJ	Glycolate oxidase	M493_02365	Bacillus sp. (strain JF8)	gjf:M493_02365;	AGT30806;		PF02754;PF13183;		IPR017896;IPR017900;IPR004017;IPR012257;IPR009051;	iron-sulfur cluster binding [GO:0051536]; metal ion binding [GO:0046872]		iron-sulfur cluster binding [GO:0051536]; metal ion binding [GO:0046872]
A0A2Z4W971	A0A2Z4W971_9CLOT	Uncharacterized protein	C3495_00675	Clostridiaceae bacterium 14S0207							integral component of membrane [GO:0016021]
R6ZLK2	R6ZLK2_9CLOT	Iron-sulfur cluster carrier protein	BN593_01741	Clostridium sp. CAG:299				PF10609;		IPR019591;IPR027417;IPR033756;	ATP binding [GO:0005524]; ATPase activity [GO:0016887]; iron-sulfur cluster binding [GO:0051536]; metal ion binding [GO:0046872]		ATPase activity [GO:0016887]; ATP binding [GO:0005524]; iron-sulfur cluster binding [GO:0051536]; metal ion binding [GO:0046872]
A0A1A2NW99	A0A1A2NW99_9MYCO	Uncharacterized protein	A9X04_07960	Mycobacterium sp. E3247		OBH19350;
A0A0A7PUD4	A0A0A7PUD4_PSEPU	Uncharacterized protein	RPPX_09315	Pseudomonas putida S12		AJA13529;
A0A4R2L1M4	A0A4R2L1M4_9CLOT	Succinyltransferase-like protein	EV214_10860	Marinisporobacter balticus				PF14602;		IPR001451;IPR018357;IPR011004;	transferase activity [GO:0016740]		transferase activity [GO:0016740]
A0A4Y9RHV1	A0A4Y9RHV1_9CAUL	Histidine kinase (EC 2.7.13.3)	E4M02_03160	Brevundimonas sp. S30B				PF02518;		IPR003660;IPR003594;IPR036890;IPR005467;IPR036097;IPR004358;	integral component of membrane [GO:0016021]; phosphorelay sensor kinase activity [GO:0000155]		phosphorelay sensor kinase activity [GO:0000155]
A0A2P5GSZ6	A0A2P5GSZ6_9ENTR	Arylsulfatase	CHU32_06980	Superficieibacter electus				PF00884;		IPR017850;IPR000917;	sulfuric ester hydrolase activity [GO:0008484]		sulfuric ester hydrolase activity [GO:0008484]
A0A089KXQ5	A0A089KXQ5_9BACL	Uncharacterized protein	R70331_14480	Paenibacillus sp. FSL R7-0331	paee:R70331_14480;	AIQ52600;
A0A373ZL34	A0A373ZL34_9CLOT	ATPase P	DWW54_04005	Clostridium sp. AF15-6B						IPR006121;IPR036163;	metal ion binding [GO:0046872]; metal ion transport [GO:0030001]	metal ion transport [GO:0030001]	metal ion binding [GO:0046872]
A0A5C0SCK8	A0A5C0SCK8_9CLOT	TlpA family protein disulfide reductase	FQB35_05305	Crassaminicella sp. SY095	crs:FQB35_05305;			PF00578;		IPR000866;IPR036249;IPR013766;	antioxidant activity [GO:0016209]; oxidoreductase activity [GO:0016491]		antioxidant activity [GO:0016209]; oxidoreductase activity [GO:0016491]
B3EG47	B3EG47_CHLL2	Rhodanese domain protein	Clim_2024	Chlorobium limicola (strain DSM 245 / NBRC 103803 / 6330)	cli:Clim_2024;	ACD91056;		PF00581;		IPR001763;IPR036873;
A0A1B8I4J8	A0A1B8I4J8_9GAMM	DSBA-like thioredoxin domain protein (Disulfide bond formation protein DsbA)	C0W81_06835 PAQU9191_01584	Photobacterium aquimaris		OBU25139;		PF18312;PF13462;		IPR041205;IPR012336;IPR036249;IPR013766;
A0A4Y6I9A4	A0A4Y6I9A4_9GAMM	Ribosomal RNA small subunit methyltransferase I (EC 2.1.1.198) (16S rRNA 2'-O-ribose C1402 methyltransferase) (rRNA (cytidine-2'-O-)-methyltransferase RsmI)	rsmI FJQ87_03210	Shewanella sp. SNU WT4				PF00590;	TIGR00096;	IPR000878;IPR035996;IPR014777;IPR014776;IPR008189;IPR018063;	cytoplasm [GO:0005737]; rRNA (cytosine-2'-O-)-methyltransferase activity [GO:0070677]; enzyme-directed rRNA 2'-O-methylation [GO:0000453]	enzyme-directed rRNA 2'-O-methylation [GO:0000453]	rRNA (cytosine-2'-O-)-methyltransferase activity [GO:0070677]
A0A4Y6V176	A0A4Y6V176_9BACL	AraC family transcriptional regulator	FFV09_14840	Saccharibacillus brassicae	saca:FFV09_14840;			PF02311;PF12833;		IPR003313;IPR009057;IPR018060;IPR018062;IPR014710;IPR011051;	DNA-binding transcription factor activity [GO:0003700]; sequence-specific DNA binding [GO:0043565]		DNA-binding transcription factor activity [GO:0003700]; sequence-specific DNA binding [GO:0043565]
A0A0E3JSC3	A0A0E3JSC3_CLOSL	Stage 0 sporulation protein A homolog	CSCA_5117	Clostridium scatologenes	csq:CSCA_5117;	AKA72242;		PF00072;		IPR011006;IPR001789;IPR039420;	phosphorelay signal transduction system [GO:0000160]	phosphorelay signal transduction system [GO:0000160]
A0A373K5I7	A0A373K5I7_9CLOT	HNH endonuclease	DW081_04840	Clostridium sp. AF46-9NS				PF01844;		IPR002711;IPR003615;	endonuclease activity [GO:0004519]; nucleic acid binding [GO:0003676]		endonuclease activity [GO:0004519]; nucleic acid binding [GO:0003676]
A0A1M6IVJ8	A0A1M6IVJ8_MALRU	Two component, sigma54 specific, transcriptional regulator, Fis family	SAMN02745165_02261	Malonomonas rubra DSM 5091				PF02954;PF00072;PF00158;		IPR003593;IPR011006;IPR009057;IPR002197;IPR027417;IPR001789;IPR002078;IPR025662;IPR025943;IPR025944;	ATP binding [GO:0005524]; sequence-specific DNA binding [GO:0043565]; transcription factor binding [GO:0008134]; phosphorelay signal transduction system [GO:0000160]; regulation of transcription, DNA-templated [GO:0006355]	phosphorelay signal transduction system [GO:0000160]; regulation of transcription, DNA-templated [GO:0006355]	ATP binding [GO:0005524]; sequence-specific DNA binding [GO:0043565]; transcription factor binding [GO:0008134]
A0A1R1DDY6	A0A1R1DDY6_9BACL	Uncharacterized protein	BK133_04500	Paenibacillus sp. FSL H8-0548
A0A037Z4K9	A0A037Z4K9_CLOTT	Diguanylate cyclase and metal dependent phosphohydrolase	CTM_17511	Clostridium tetanomorphum DSM 665		KAJ50538;		PF00990;PF13426;	TIGR00254;TIGR00229;	IPR000160;IPR003607;IPR037522;IPR029787;IPR000014;IPR035965;IPR043128;	hydrolase activity [GO:0016787]		hydrolase activity [GO:0016787]
A0A0Q9XKJ8	A0A0Q9XKJ8_9BACI	Probable DNA-directed RNA polymerase subunit delta (RNAP delta factor)	rpoE ABB05_20635 ACA29_24445	Bacillus galactosidilyticus		KRG08733;OAK67533;		PF05066;	TIGR04567;	IPR007759;IPR038087;IPR029757;	DNA-directed 5'-3' RNA polymerase activity [GO:0003899]; regulation of transcription, DNA-templated [GO:0006355]; transcription, DNA-templated [GO:0006351]	regulation of transcription, DNA-templated [GO:0006355]; transcription, DNA-templated [GO:0006351]	DNA-directed 5'-3' RNA polymerase activity [GO:0003899]
A0A2K4BWP8	A0A2K4BWP8_9STAP	Pyridine nucleotide-disulfide oxidoreductase (Pyridine nucleotide-disulfide oxidoreductase family protein) (EC 1.-.-.-)	czcO_2 CD158_08960 NCTC12101_02175	Staphylococcus auricularis						IPR036188;	oxidoreductase activity [GO:0016491]		oxidoreductase activity [GO:0016491]
A0A2K9CJ63	A0A2K9CJ63_9PSED	Flagellin	CXQ82_25960	Pseudomonas sp. S09G 359				PF00700;PF00669;		IPR001492;IPR042187;IPR001029;	bacterial-type flagellum filament [GO:0009420]; extracellular region [GO:0005576]; structural molecule activity [GO:0005198]; bacterial-type flagellum-dependent cell motility [GO:0071973]	bacterial-type flagellum-dependent cell motility [GO:0071973]	structural molecule activity [GO:0005198]
A0A556AXB1	A0A556AXB1_9BURK	Spermidine synthase	FOZ76_05350	Verticiella sediminum						IPR029063;
A0A1Y6FZ87	A0A1Y6FZ87_9BACI	YhfH-like protein	SAMN05444673_3261	Bacillus sp. OV166				PF14149;		IPR025432;
A0A231GJV3	A0A231GJV3_9PSED	CubicO group peptidase, beta-lactamase class C family	SAMN04490187_2296	Pseudomonas jessenii				PF00144;		IPR001466;IPR012338;
A0A202FBI2	A0A202FBI2_AGRVI	Phosphomannomutase	B7W85_00245	Agrobacterium vitis (Rhizobium vitis)				PF02878;PF02879;PF02880;PF00408;		IPR005844;IPR016055;IPR005845;IPR005846;IPR005843;IPR036900;IPR016066;	intramolecular transferase activity, phosphotransferases [GO:0016868]; magnesium ion binding [GO:0000287]; carbohydrate metabolic process [GO:0005975]	carbohydrate metabolic process [GO:0005975]	intramolecular transferase activity, phosphotransferases [GO:0016868]; magnesium ion binding [GO:0000287]
A0A1C6GGK9	A0A1C6GGK9_9CLOT	Iron-sulfur cluster carrier protein	minD_1 SAMEA3545399_02145	uncultured Clostridium sp.				PF10609;		IPR019591;IPR027417;IPR033756;	ATP binding [GO:0005524]; ATPase activity [GO:0016887]; iron-sulfur cluster binding [GO:0051536]; metal ion binding [GO:0046872]; cell division [GO:0051301]	cell division [GO:0051301]	ATPase activity [GO:0016887]; ATP binding [GO:0005524]; iron-sulfur cluster binding [GO:0051536]; metal ion binding [GO:0046872]
B7TZB9	B7TZB9_RHIFR	N-acetylglucosaminyltransferase (Fragment)	nodC	Rhizobium fredii (Sinorhizobium fredii)				PF13632;		IPR001173;IPR029044;	integral component of membrane [GO:0016021]; transferase activity, transferring glycosyl groups [GO:0016757]		transferase activity, transferring glycosyl groups [GO:0016757]
A0A1W6YKI7	A0A1W6YKI7_9BORD	IclR family transcriptional regulator	CAL12_12760	Bordetella genomosp. 8				PF09339;PF01614;		IPR029016;IPR014757;IPR005471;IPR036388;IPR036390;	DNA binding [GO:0003677]; regulation of transcription, DNA-templated [GO:0006355]	regulation of transcription, DNA-templated [GO:0006355]	DNA binding [GO:0003677]
A0A2K9PG14	A0A2K9PG14_9ENTR	Uncharacterized protein	WM46_20745	Citrobacter freundii complex sp. CFNIH2				PF10908;PF03527;PF05593;	TIGR03696;TIGR01643;	IPR021225;IPR001826;IPR022385;IPR031325;IPR006530;
A0A0F2PXX6	A0A0F2PXX6_9CLOT	tRNA-dihydrouridine synthase (EC 1.3.1.-)	VR72_20060	Clostridiaceae bacterium BRH_c20a				PF01207;	TIGR00737;	IPR013785;IPR035587;IPR024036;IPR004652;IPR001269;IPR018517;	flavin adenine dinucleotide binding [GO:0050660]; RNA binding [GO:0003723]; tRNA dihydrouridine synthase activity [GO:0017150]		flavin adenine dinucleotide binding [GO:0050660]; RNA binding [GO:0003723]; tRNA dihydrouridine synthase activity [GO:0017150]
A0A1U7ISF6	A0A1U7ISF6_9NOSO	Four-helix bundle copper-binding protein	FACHB389_07000	Nostoc calcicola FACHB-389
A0A0A1MVM9	A0A0A1MVM9_9BACI	zf-HC2 domain-containing protein	BN997_02778	Oceanobacillus oncorhynchi		CEI82891;		PF13490;		IPR027383;	integral component of membrane [GO:0016021]
A0A2B6K0M5	A0A2B6K0M5_9BACI	Transcriptional regulator	COM24_22950	Bacillus toyonensis				PF01022;		IPR011991;IPR001845;IPR036388;IPR036390;	DNA-binding transcription factor activity [GO:0003700]		DNA-binding transcription factor activity [GO:0003700]
Q5HNJ0	THII_STAEQ	Probable tRNA sulfurtransferase (EC 2.8.1.4) (Sulfur carrier protein ThiS sulfurtransferase) (Thiamine biosynthesis protein ThiI) (tRNA 4-thiouridine synthase)	thiI SERP1279	Staphylococcus epidermidis (strain ATCC 35984 / RP62A)	ser:SERP1279;	AAW54673;	UPA00060	PF02568;PF02926;	TIGR00342;	IPR014729;IPR020536;IPR004114;IPR003720;	cytoplasm [GO:0005737]; ATP binding [GO:0005524]; sulfurtransferase activity [GO:0016783]; tRNA adenylyltransferase activity [GO:0004810]; tRNA binding [GO:0000049]; thiamine biosynthetic process [GO:0009228]; thiamine diphosphate biosynthetic process [GO:0009229]; tRNA thio-modification [GO:0034227]	thiamine biosynthetic process [GO:0009228]; thiamine diphosphate biosynthetic process [GO:0009229]; tRNA thio-modification [GO:0034227]	ATP binding [GO:0005524]; sulfurtransferase activity [GO:0016783]; tRNA adenylyltransferase activity [GO:0004810]; tRNA binding [GO:0000049]
K9ZNV6	K9ZNV6_ANACC	Uncharacterized protein	Anacy_4666	Anabaena cylindrica (strain ATCC 27899 / PCC 7122)	acy:Anacy_4666;	AFZ60015;
A0A2V4WFP8	A0A2V4WFP8_9BACL	Uncharacterized protein	C7489_10728	Paenibacillus sp. OV191
F0YY45	F0YY45_9CLOT	Putative 4Fe-4S binding domain protein	HMPREF0240_01762	Clostridium sp. D5		EGB93147;		PF00248;		IPR017896;IPR017900;IPR009051;IPR023210;IPR036812;	iron-sulfur cluster binding [GO:0051536]; metal ion binding [GO:0046872]		iron-sulfur cluster binding [GO:0051536]; metal ion binding [GO:0046872]
A0A0D5NFH9	A0A0D5NFH9_9BACL	Uncharacterized protein	VN24_03890	Paenibacillus beijingensis	pbj:VN24_03890;	AJY73910;
A0A1Q6L592	A0A1Q6L592_9CLOT	60 kDa chaperonin (GroEL protein) (Protein Cpn60)	groL groEL BHW00_05390	Clostridium sp. 26_22				PF00118;	TIGR02348;	IPR018370;IPR001844;IPR002423;IPR027409;IPR027413;IPR027410;	cytoplasm [GO:0005737]; ATP binding [GO:0005524]; unfolded protein binding [GO:0051082]; protein refolding [GO:0042026]	protein refolding [GO:0042026]	ATP binding [GO:0005524]; unfolded protein binding [GO:0051082]
A0A0U0S815	A0A0U0S815_MYCTX	Uncharacterized protein	ERS007657_02937 ERS007703_02774	Mycobacterium tuberculosis		CFR91756;COW10556;COW52419;
A0A0K0SI27	A0A0K0SI27_BACT3	Excisionase	NF53_p5174	Bacillus thuringiensis subsp. indiana		AKR38927;		PF12728;	TIGR01764;	IPR009061;IPR041657;IPR010093;	DNA binding [GO:0003677]		DNA binding [GO:0003677]
A0A371PH52	A0A371PH52_9BACL	Uncharacterized protein	DX130_16340	Paenibacillus paeoniae
A0A5J5GEZ2	A0A5J5GEZ2_9BACL	Uncharacterized protein	F4V43_06545	Paenibacillus spiritus
A0A433YAS5	A0A433YAS5_9BACL	Uncharacterized protein	EJP82_09700	Paenibacillus anaericanus
A0A3G7TRX9	A0A3G7TRX9_9PSED	Uncharacterized protein	C4K04_3334	Pseudomonas chlororaphis
A0A1G5I638	A0A1G5I638_9RHIZ	7,8-diamino-pelargonic acid aminotransferase (7,8-diaminononanoate synthase) (Diaminopelargonic acid synthase)	SAMN03159288_03845	Rhizobium sp. NFACC06-2			UPA00078	PF00202;	TIGR00508;	IPR005814;IPR005815;IPR015424;IPR015422;IPR015421;	adenosylmethionine-8-amino-7-oxononanoate transaminase activity [GO:0004015]; pyridoxal phosphate binding [GO:0030170]; biotin biosynthetic process [GO:0009102]	biotin biosynthetic process [GO:0009102]	adenosylmethionine-8-amino-7-oxononanoate transaminase activity [GO:0004015]; pyridoxal phosphate binding [GO:0030170]
A0A217EIQ4	A0A217EIQ4_9GAMM	Copper-resistance protein, CopA family	SAMN05444584_2214	Acinetobacter apis				PF00394;PF07731;PF07732;	TIGR01480;	IPR001117;IPR011706;IPR011707;IPR006376;IPR033138;IPR002355;IPR008972;IPR034282;IPR034279;	periplasmic space [GO:0042597]; copper ion binding [GO:0005507]; oxidoreductase activity [GO:0016491]		copper ion binding [GO:0005507]; oxidoreductase activity [GO:0016491]
A0A254NNE4	A0A254NNE4_9BACL	Uncharacterized protein	CDO73_09775	Saccharibacillus sp. O23
A0A3R6Y7R8	A0A3R6Y7R8_9CLOT	Carrier domain-containing protein	DXA97_16320	Clostridium sp. OF09-36				PF00501;PF00668;PF00550;		IPR036736;IPR000873;IPR042099;IPR023213;IPR001242;IPR009081;IPR006162;	catalytic activity [GO:0003824]		catalytic activity [GO:0003824]
A0A101J5K5	A0A101J5K5_CHLLI	Transporter	ASB62_08645	Chlorobium limicola		KUL20644;		PF02321;		IPR003423;	efflux transmembrane transporter activity [GO:0015562]		efflux transmembrane transporter activity [GO:0015562]
A0A3R9WUC4	A0A3R9WUC4_9BACI	CHY-type domain-containing protein	D7Z54_08505	Bacillus salarius				PF05495;		IPR016694;IPR008913;IPR037274;	zinc ion binding [GO:0008270]		zinc ion binding [GO:0008270]
A0A0M2VML4	A0A0M2VML4_9BACL	Beta-N-acetylhexosaminidase (EC 3.2.1.52)	XI25_30710	Paenibacillus sp. DMB20		KKO50760;		PF18088;PF00728;		IPR041063;IPR015883;IPR017853;IPR038901;	beta-N-acetylhexosaminidase activity [GO:0004563]; N-acetyl-beta-D-galactosaminidase activity [GO:0102148]; carbohydrate metabolic process [GO:0005975]	carbohydrate metabolic process [GO:0005975]	beta-N-acetylhexosaminidase activity [GO:0004563]; N-acetyl-beta-D-galactosaminidase activity [GO:0102148]
B1I9W5	B1I9W5_STRPI	Gram-positive signal peptide, ysirk family protein	SPH_2348	Streptococcus pneumoniae (strain Hungary19A-6)	spv:SPH_2348;	ACA37054;		PF04650;	TIGR01168;	IPR005877;	extracellular region [GO:0005576]; integral component of membrane [GO:0016021]
A0A366JYB1	A0A366JYB1_CYTFI	Sortase A	DFO70_10419	Cytobacillus firmus (Bacillus firmus)				PF04203;	TIGR01076;	IPR005754;IPR041999;IPR023365;	hydrolase activity [GO:0016787]		hydrolase activity [GO:0016787]
A2RHX1	PGK_LACLM	Phosphoglycerate kinase (EC 2.7.2.3)	pgk llmg_0253	Lactococcus lactis subsp. cremoris (strain MG1363)	llm:llmg_0253;	CAL96859;	UPA00109;UER00185	PF00162;		IPR001576;IPR015911;IPR015824;IPR036043;	cytoplasm [GO:0005737]; ATP binding [GO:0005524]; phosphoglycerate kinase activity [GO:0004618]; glycolytic process [GO:0006096]	glycolytic process [GO:0006096]	ATP binding [GO:0005524]; phosphoglycerate kinase activity [GO:0004618]
A0A3M8R9W5	A0A3M8R9W5_PSEPU	Lon protease (EC 3.4.21.53) (ATP-dependent protease La)	lon EFJ98_27635	Pseudomonas putida (Arthrobacter siderocapsulatus)				PF00004;PF05362;PF02190;	TIGR00763;	IPR003593;IPR003959;IPR027543;IPR004815;IPR008269;IPR027065;IPR003111;IPR027417;IPR008268;IPR015947;IPR020568;IPR014721;	cytoplasm [GO:0005737]; ATP binding [GO:0005524]; ATP-dependent peptidase activity [GO:0004176]; sequence-specific DNA binding [GO:0043565]; serine-type endopeptidase activity [GO:0004252]; cellular response to heat [GO:0034605]; protein quality control for misfolded or incompletely synthesized proteins [GO:0006515]	cellular response to heat [GO:0034605]; protein quality control for misfolded or incompletely synthesized proteins [GO:0006515]	ATP binding [GO:0005524]; ATP-dependent peptidase activity [GO:0004176]; sequence-specific DNA binding [GO:0043565]; serine-type endopeptidase activity [GO:0004252]
B3EM59	B3EM59_CHLPB	FAD-dependent pyridine nucleotide-disulphide oxidoreductase	Cphamn1_0473	Chlorobium phaeobacteroides (strain BS1)	cpb:Cphamn1_0473;	ACE03437;		PF14691;PF04879;PF07992;		IPR036010;IPR001041;IPR017896;IPR017900;IPR028261;IPR036188;IPR023753;IPR009051;IPR006963;	electron transfer activity [GO:0009055]; iron-sulfur cluster binding [GO:0051536]; metal ion binding [GO:0046872]		electron transfer activity [GO:0009055]; iron-sulfur cluster binding [GO:0051536]; metal ion binding [GO:0046872]
J5DWY1	J5DWY1_9MYCO	Uncharacterized protein	MCOL_V225797	Mycobacterium colombiense CECT 3035		EJO86421;					integral component of membrane [GO:0016021]
A0A1G9RFR9	A0A1G9RFR9_9RHIZ	Microcin C transport system substrate-binding protein	SAMN05216328_10737	Ensifer sp. YR511				PF00496;		IPR030678;IPR039424;IPR000914;	ATP-binding cassette (ABC) transporter complex [GO:0043190]; periplasmic space [GO:0042597]; transmembrane transport [GO:0055085]	transmembrane transport [GO:0055085]
A0A0F6XZP7	A0A0F6XZP7_BRELA	Glutamate--tRNA ligase (EC 6.1.1.17) (Glutamyl-tRNA synthetase) (GluRS)	gltX EX87_11225	Brevibacillus laterosporus (Bacillus laterosporus)				PF00749;	TIGR00464;	IPR008925;IPR020751;IPR001412;IPR004527;IPR000924;IPR020058;IPR033910;IPR014729;	cytoplasm [GO:0005737]; ATP binding [GO:0005524]; glutamate-tRNA ligase activity [GO:0004818]; tRNA binding [GO:0000049]; zinc ion binding [GO:0008270]; glutamyl-tRNA aminoacylation [GO:0006424]	glutamyl-tRNA aminoacylation [GO:0006424]	ATP binding [GO:0005524]; glutamate-tRNA ligase activity [GO:0004818]; tRNA binding [GO:0000049]; zinc ion binding [GO:0008270]
A0A084TH13	A0A084TH13_9VIBR	60 kDa chaperonin (GroEL protein) (Protein Cpn60)	groL groEL HW45_00090	Vibrio sp. ER1A		KFA99998;		PF00118;	TIGR02348;	IPR018370;IPR001844;IPR002423;IPR027409;IPR027413;IPR027410;	cytoplasm [GO:0005737]; ATP binding [GO:0005524]; unfolded protein binding [GO:0051082]; protein refolding [GO:0042026]	protein refolding [GO:0042026]	ATP binding [GO:0005524]; unfolded protein binding [GO:0051082]
A0A432E792	A0A432E792_9BACI	VWA domain-containing protein	EKO25_16220	Bacillus sp. SAJ1				PF13519;		IPR002035;IPR036465;
A0A191T984	A0A191T984_ECOLX	Conjugal transfer protein TraE		Escherichia coli				PF03135;		IPR018145;IPR027417;	ATP binding [GO:0005524]		ATP binding [GO:0005524]
A0A4R6XJ22	A0A4R6XJ22_9GAMM	30S ribosomal protein S2	rpsB C8D91_2038	Marinicella litoralis				PF00318;	TIGR01011;	IPR001865;IPR005706;IPR018130;IPR023591;	small ribosomal subunit [GO:0015935]; structural constituent of ribosome [GO:0003735]; translation [GO:0006412]	translation [GO:0006412]	structural constituent of ribosome [GO:0003735]
A0A172YZJ5	A0A172YZJ5_9PSED	Uncharacterized protein	A7J50_2238	Pseudomonas antarctica	panr:A7J50_2238;	ANF85647;
A0A2G4B2B0	A0A2G4B2B0_VIBSP	DNA helicase (EC 3.6.4.12)	helD_1 VSPL_15130	Vibrio splendidus				PF00580;PF13361;PF01396;		IPR014017;IPR000212;IPR027417;IPR013498;IPR014016;IPR034739;	chromosome [GO:0005694]; ATP binding [GO:0005524]; DNA binding [GO:0003677]; DNA helicase activity [GO:0003678]; DNA topoisomerase activity [GO:0003916]; DNA topological change [GO:0006265]	DNA topological change [GO:0006265]	ATP binding [GO:0005524]; DNA binding [GO:0003677]; DNA helicase activity [GO:0003678]; DNA topoisomerase activity [GO:0003916]
A0A4Q2T0L1	A0A4Q2T0L1_9RHIZ	RNA polymerase sigma factor	EUU22_13955	Ciceribacter sp. F8825				PF04542;PF08281;	TIGR02937;	IPR039425;IPR014284;IPR007627;IPR013249;IPR013325;IPR013324;IPR036388;	DNA binding [GO:0003677]; DNA-binding transcription factor activity [GO:0003700]; sigma factor activity [GO:0016987]; DNA-templated transcription, initiation [GO:0006352]	DNA-templated transcription, initiation [GO:0006352]	DNA binding [GO:0003677]; DNA-binding transcription factor activity [GO:0003700]; sigma factor activity [GO:0016987]
A0A1H2FX42	A0A1H2FX42_9PSED	RNA polymerase sigma factor RpoS (Sigma S) (Sigma-38)	rpoS SAMN05216210_1869	Pseudomonas salegens				PF00140;PF04542;PF04539;PF04545;	TIGR02394;TIGR02937;	IPR014284;IPR000943;IPR009042;IPR007627;IPR007624;IPR007630;IPR013325;IPR013324;IPR012761;IPR036388;	cytoplasm [GO:0005737]; DNA binding [GO:0003677]; DNA-binding transcription factor activity [GO:0003700]; sigma factor activity [GO:0016987]; transcription initiation from bacterial-type RNA polymerase promoter [GO:0001123]	transcription initiation from bacterial-type RNA polymerase promoter [GO:0001123]	DNA binding [GO:0003677]; DNA-binding transcription factor activity [GO:0003700]; sigma factor activity [GO:0016987]
A0A4P1ATF5	A0A4P1ATF5_RAOOR	Colanic acid exporter	NCTC12158_02977	Raoultella ornithinolytica (Klebsiella ornithinolytica)							integral component of membrane [GO:0016021]
A0A0Q0VVM5	A0A0Q0VVM5_BACTU	Exosporium protein D	B4918_15630 C6351_22300 COJ78_24960 CON71_21410 GH840_18290	Bacillus thuringiensis		KQB21457;
A0A1H0J240	A0A1H0J240_9BACL	Helix-turn-helix domain-containing protein	SAMN04487897_11314	Paenibacillus sp. yr247				PF12833;PF00072;		IPR011006;IPR009057;IPR018060;IPR018062;IPR001789;IPR020449;	DNA-binding transcription factor activity [GO:0003700]; sequence-specific DNA binding [GO:0043565]; phosphorelay signal transduction system [GO:0000160]	phosphorelay signal transduction system [GO:0000160]	DNA-binding transcription factor activity [GO:0003700]; sequence-specific DNA binding [GO:0043565]
A0A0G8BXP7	A0A0G8BXP7_9BACI	Uncharacterized protein	B4147_1604	Bacillus wiedmannii		KKZ92368;		PF00394;PF07731;PF07732;		IPR001117;IPR011706;IPR011707;IPR033138;IPR002355;IPR008972;	copper ion binding [GO:0005507]; oxidoreductase activity [GO:0016491]		copper ion binding [GO:0005507]; oxidoreductase activity [GO:0016491]
A0A0D5WQR5	A0A0D5WQR5_9ENTR	Multicopper oxidase	VW41_03640	Klebsiella michiganensis	kmi:VW41_03640;	AJZ88205;		PF00394;PF07731;PF07732;		IPR001117;IPR011706;IPR011707;IPR002355;IPR008972;IPR006311;	copper ion binding [GO:0005507]; oxidoreductase activity [GO:0016491]		copper ion binding [GO:0005507]; oxidoreductase activity [GO:0016491]
N9NWC4	N9NWC4_9GAMM	Integrase catalytic domain-containing protein	F893_00247	Acinetobacter sp. CIP 102136		ENX25454;		PF09299;		IPR001584;IPR012337;IPR036397;IPR015378;	nucleic acid binding [GO:0003676]; DNA integration [GO:0015074]	DNA integration [GO:0015074]	nucleic acid binding [GO:0003676]
A0A6B3Y8U9	A0A6B3Y8U9_CLOBO	Uncharacterized protein	EXM34_10995	Clostridium botulinum
A0A410PQV2	A0A410PQV2_9CLOT	Cysteine--tRNA ligase (EC 6.1.1.16) (Cysteinyl-tRNA synthetase) (CysRS)	cysS EQM05_13920	Clostridium sp. JN-9				PF01406;	TIGR00435;	IPR015803;IPR024909;IPR014729;IPR032678;IPR009080;	cytoplasm [GO:0005737]; ATP binding [GO:0005524]; cysteine-tRNA ligase activity [GO:0004817]; zinc ion binding [GO:0008270]; cysteinyl-tRNA aminoacylation [GO:0006423]	cysteinyl-tRNA aminoacylation [GO:0006423]	ATP binding [GO:0005524]; cysteine-tRNA ligase activity [GO:0004817]; zinc ion binding [GO:0008270]
L1QLI0	L1QLI0_9CLOT	Uncharacterized protein	HMPREF0216_00783	Clostridium celatum DSM 1785		EKY28432;
A0A085GEN9	A0A085GEN9_9ENTR	YchJ family protein	ychJ GBAG_1690	Buttiauxella agrestis ATCC 33320		KFC82184;		PF02810;		IPR032710;IPR004027;
A0A3C1GSR9	A0A3C1GSR9_9GAMM	Patatin	DCP60_07265	Psychrobacter sp.				PF01734;		IPR016035;IPR002641;	hydrolase activity [GO:0016787]; lipid catabolic process [GO:0016042]	lipid catabolic process [GO:0016042]	hydrolase activity [GO:0016787]
W4QKF0	W4QKF0_9BACI	Two-component response regulator yesN	JCM9152_3631	Bacillus hemicellulosilyticus JCM 9152		GAE32113;		PF12833;PF00072;		IPR011006;IPR009057;IPR018060;IPR001789;	DNA-binding transcription factor activity [GO:0003700]; sequence-specific DNA binding [GO:0043565]; phosphorelay signal transduction system [GO:0000160]	phosphorelay signal transduction system [GO:0000160]	DNA-binding transcription factor activity [GO:0003700]; sequence-specific DNA binding [GO:0043565]
A6TSZ1	FTSH1_ALKMQ	ATP-dependent zinc metalloprotease FtsH 1 (EC 3.4.24.-)	ftsH1 Amet_3170	Alkaliphilus metalliredigens (strain QYMF)	amt:Amet_3170;	ABR49309;		PF00004;PF17862;PF01434;	TIGR01241;	IPR003593;IPR041569;IPR003959;IPR003960;IPR005936;IPR027417;IPR000642;IPR037219;	integral component of membrane [GO:0016021]; plasma membrane [GO:0005886]; ATP binding [GO:0005524]; ATP-dependent peptidase activity [GO:0004176]; metalloendopeptidase activity [GO:0004222]; zinc ion binding [GO:0008270]; protein catabolic process [GO:0030163]	protein catabolic process [GO:0030163]	ATP binding [GO:0005524]; ATP-dependent peptidase activity [GO:0004176]; metalloendopeptidase activity [GO:0004222]; zinc ion binding [GO:0008270]
A0A1M5KEC3	A0A1M5KEC3_9PSED	Vitamin K epoxide reductase family protein	SAMN02744645_0421	Pseudomonas xanthomarina DSM 18231				PF07884;		IPR012932;IPR038354;	integral component of membrane [GO:0016021]; oxidoreductase activity [GO:0016491]; quinone binding [GO:0048038]		oxidoreductase activity [GO:0016491]; quinone binding [GO:0048038]
A0A2A8S9M8	A0A2A8S9M8_9BACI	Copper oxidase	CN326_15795	Bacillus sp. AFS018417				PF00394;PF07731;PF07732;		IPR001117;IPR011706;IPR011707;IPR033138;IPR002355;IPR008972;	copper ion binding [GO:0005507]; oxidoreductase activity [GO:0016491]		copper ion binding [GO:0005507]; oxidoreductase activity [GO:0016491]
A0A1W9ZB54	A0A1W9ZB54_9MYCO	Secretion protein EspE	BST12_26175	Mycobacterium angelicum				PF18879;		IPR043796;	integral component of membrane [GO:0016021]
A0A3E5D3A7	A0A3E5D3A7_STRAP	Ribonuclease P	DXB55_07570	Streptococcus anginosus
A0A0A1A9J7	A0A0A1A9J7_ECOLX	Cell density-dependent motility repressor (HTH-type transcriptional regulator) (HTH-type transcriptional regulator YjiE) (Hypochlorite stress DNA-binding transcriptional regulator HypT) (LysR family transcriptional regulator)	hypT qseD yjiE_2 B9T59_02305 C6B13_26740 CQP61_17505 D9E34_27645 DB359_27765 DM102_27410 E2148_26435 EA214_26335 EA218_25575 ECONIH1_11685 EIA08_26425 ELX69_23285 ELY48_26400 EQ823_25965 ExPECSC038_03832 GQY14_25860 HmCmsJML074_00324 MS6198_22930 WP4S18E07_17870 WP4S18E07_P11740 WP5S18E08_18800	Escherichia coli		AIX63855;AOM70413;OAF39705;		PF00126;PF03466;		IPR005119;IPR000847;IPR036388;IPR036390;	DNA binding [GO:0003677]; DNA-binding transcription factor activity [GO:0003700]		DNA binding [GO:0003677]; DNA-binding transcription factor activity [GO:0003700]
A0A087IM40	A0A087IM40_VIBVL	Acetyl-CoA acetyltransferase (EC 2.3.1.9)	JS86_08965	Vibrio vulnificus		KFK55442;		PF02803;PF00108;	TIGR01930;	IPR002155;IPR016039;IPR020615;IPR020610;IPR020617;IPR020616;	acetyl-CoA C-acetyltransferase activity [GO:0003985]		acetyl-CoA C-acetyltransferase activity [GO:0003985]
R5E2G9	R5E2G9_9CLOT	Methyl-accepting chemotaxis sensory transducer with Cache sensor	BN724_00886	Clostridium sp. CAG:590				PF02743;PF00672;PF00015;		IPR033479;IPR003660;IPR004089;IPR029151;	integral component of membrane [GO:0016021]; plasma membrane [GO:0005886]; signal transduction [GO:0007165]	signal transduction [GO:0007165]
A0A2W0FR05	A0A2W0FR05_9PSED	2-deoxy-D-gluconate 3-dehydrogenase	DNK61_21940	Pseudomonas sp. TKO29						IPR036291;IPR002347;	oxidation-reduction process [GO:0055114]	oxidation-reduction process [GO:0055114]
T0MT35	T0MT35_9CLOT	Uncharacterized protein	M918_17440	Clostridium sp. BL8		EQB85819;
A0A1E3L044	A0A1E3L044_9BACL	Uncharacterized protein	PTI45_04395	Paenibacillus nuruki		ODP26555;
S9STY1	S9STY1_PAEAL	Acetyl-CoA acetyltransferase	PAALTS15_01165	Paenibacillus alvei TS-15		EPY09227;		PF02803;PF00108;	TIGR01930;	IPR002155;IPR016039;IPR020615;IPR020610;IPR020617;IPR020613;IPR020616;	transferase activity, transferring acyl groups other than amino-acyl groups [GO:0016747]		transferase activity, transferring acyl groups other than amino-acyl groups [GO:0016747]
A0A0M3BD88	A0A0M3BD88_9RHIZ	DUF305 domain-containing protein	YH62_16880	Rhizobium sp. LC145		KKX29439;		PF03713;		IPR005183;IPR012347;
A0A1E8USX9	A0A1E8USX9_9STRE	DNA polymerase I (EC 2.7.7.7)	polA HMPREF2832_06740	Streptococcus sp. HMSC073D05				PF01367;PF02739;PF00476;	TIGR00593;	IPR002562;IPR020046;IPR002421;IPR036279;IPR019760;IPR001098;IPR043502;IPR020045;IPR018320;IPR002298;IPR008918;IPR029060;IPR012337;IPR036397;	3'-5' exonuclease activity [GO:0008408]; DNA binding [GO:0003677]; DNA-directed DNA polymerase activity [GO:0003887]; DNA repair [GO:0006281]; DNA-dependent DNA replication [GO:0006261]	DNA-dependent DNA replication [GO:0006261]; DNA repair [GO:0006281]	3'-5' exonuclease activity [GO:0008408]; DNA binding [GO:0003677]; DNA-directed DNA polymerase activity [GO:0003887]
A0A0N0JKW1	A0A0N0JKW1_9RHIZ	Uncharacterized protein	IP85_11995	Rhizobium sp. AAP116		KPF57816;		PF13779;	TIGR02302;	IPR012683;	integral component of membrane [GO:0016021]
A0A0U0ZJB3	A0A0U0ZJB3_9MYCO	Uncharacterized protein	ERS075579_01476	Mycobacteroides abscessus		CPV43264;		PF17252;		IPR035165;
A0A098YHB4	A0A098YHB4_9GAMM	Uncharacterized protein	GS19_11055	Acinetobacter idrijaensis		KGH49869;
C2UVG5	C2UVG5_BACCE	Uncharacterized protein	bcere0019_22200	Bacillus cereus Rock3-28		EEL34542;
A0A233HU80	A0A233HU80_9VIBR	Uncharacterized protein	B9J89_00730	Vibrio sp. V15_P4S5T153						IPR011010;	DNA binding [GO:0003677]		DNA binding [GO:0003677]
A0A0K0XDB7	A0A0K0XDB7_MYCGD	Abasic site processing protein (EC 3.4.-.-)	AFA91_29465	Mycobacterium goodii (Mycolicibacterium goodii)	mgo:AFA91_29465;	AKS35352;		PF02586;		IPR003738;IPR036590;	peptidase activity [GO:0008233]; single-stranded DNA binding [GO:0003697]; cellular response to DNA damage stimulus [GO:0006974]; protein-DNA covalent cross-linking [GO:0018142]	cellular response to DNA damage stimulus [GO:0006974]; protein-DNA covalent cross-linking [GO:0018142]	peptidase activity [GO:0008233]; single-stranded DNA binding [GO:0003697]
A0A1D8D265	A0A1D8D265_CHLLM	Uncharacterized protein	BIU88_08985	Chlorobaculum limnaeum	clz:BIU88_08985;	AOS84253;			TIGR03831;	IPR022453;
A0A0M7JW88	A0A0M7JW88_9BURK	Acetyltransferase	ERS370000_03924	Achromobacter aegrifaciens		CUJ42249;		PF00583;PF01047;		IPR016181;IPR000182;IPR000835;IPR036388;IPR036390;	DNA-binding transcription factor activity [GO:0003700]; N-acetyltransferase activity [GO:0008080]		DNA-binding transcription factor activity [GO:0003700]; N-acetyltransferase activity [GO:0008080]
A0A193D2M2	A0A193D2M2_BACTU	Uncharacterized protein	A9498_31000 A9498_31615	Bacillus thuringiensis serovar coreanensis		ANN35793;ANN35891;
A0A2N0K590	A0A2N0K590_9CLOT	Stage 0 sporulation protein A homolog (EC 2.7.13.3)	CRH03_20700	Clostridium sp. HMb25				PF02518;PF00512;PF00072;PF00497;		IPR011006;IPR003594;IPR036890;IPR005467;IPR003661;IPR036097;IPR004358;IPR001789;IPR001638;	integral component of membrane [GO:0016021]; plasma membrane [GO:0005886]; phosphorelay sensor kinase activity [GO:0000155]		phosphorelay sensor kinase activity [GO:0000155]
A0A2N5CXR1	A0A2N5CXR1_9CAUL	Cytochrome c family protein	C1707_14280 CFHF_04625	Caulobacter flavus	cfh:C1707_14280;			PF00034;		IPR009056;IPR036909;IPR002327;	electron transfer activity [GO:0009055]; heme binding [GO:0020037]; metal ion binding [GO:0046872]		electron transfer activity [GO:0009055]; heme binding [GO:0020037]; metal ion binding [GO:0046872]
A0A2A8FEM8	A0A2A8FEM8_9BACI	Phosphoesterase	CN563_23755	Bacillus sp. AFS026049				PF01569;		IPR016119;IPR036938;IPR000326;	peroxidase activity [GO:0004601]		peroxidase activity [GO:0004601]
C3MHA6	C3MHA6_SINFN	HTH gntR-type domain-containing protein	NGR_c26360	Sinorhizobium fredii (strain NBRC 101917 / NGR234)	rhi:NGR_c26360;	ACP26392;		PF00392;		IPR000524;IPR036388;IPR036390;	DNA-binding transcription factor activity [GO:0003700]		DNA-binding transcription factor activity [GO:0003700]
A0A4Y8IK85	A0A4Y8IK85_9BACI	VOC family protein	E3U55_08545	Filobacillus milosensis				PF00903;		IPR029068;IPR004360;
A0A553JRH0	A0A553JRH0_SHEHA	Metal ion permease	FN961_07075	Shewanella hanedai (Alteromonas hanedai)				PF03773;		IPR005524;	integral component of membrane [GO:0016021]; plasma membrane [GO:0005886]
A0A6I6T1I0	A0A6I6T1I0_9PSED	Peptide ABC transporter substrate-binding protein	PspS04_08560	Pseudomonas sp. S04				PF16220;PF04773;		IPR006860;IPR032623;IPR012373;	integral component of membrane [GO:0016021]
P0A4J1	SODM_LACLA	Superoxide dismutase [Mn] (EC 1.15.1.1)	sodA LL0408 L12227	Lactococcus lactis subsp. lactis (strain IL1403) (Streptococcus lactis)	lla:L12227;	AAK04506;		PF02777;PF00081;		IPR001189;IPR019833;IPR019832;IPR019831;IPR036324;IPR036314;	metal ion binding [GO:0046872]; superoxide dismutase activity [GO:0004784]		metal ion binding [GO:0046872]; superoxide dismutase activity [GO:0004784]
A0A139Q155	A0A139Q155_STROR	Putative membrane protein	SORDD27_00188	Streptococcus oralis		KXT96267;		PF09529;	TIGR02206;	IPR011737;	integral component of membrane [GO:0016021]
A0A2S5U311	A0A2S5U311_9RHIZ	Uncharacterized protein	C3941_02920	Kaistia algarum
A0A1A3HIT6	A0A1A3HIT6_9MYCO	Molybdopterin oxidoreductase	A9W95_05620	Mycobacterium sp. 1423905.2		OBJ48030;		PF04879;PF00384;PF01568;		IPR009010;IPR006657;IPR006656;IPR006963;	iron-sulfur cluster binding [GO:0051536]; metal ion binding [GO:0046872]; molybdopterin cofactor binding [GO:0043546]; oxidoreductase activity [GO:0016491]		iron-sulfur cluster binding [GO:0051536]; metal ion binding [GO:0046872]; molybdopterin cofactor binding [GO:0043546]; oxidoreductase activity [GO:0016491]
A0A4U2ZYQ5	A0A4U2ZYQ5_BACMY	Uncharacterized protein	FC701_29050	Bacillus mycoides				PF03413;		IPR025711;
A0A0B5KD49	A0A0B5KD49_9PSED	Uncharacterized protein	RK21_05071	Pseudomonas plecoglossicida	ppj:RK21_05071;	AJG16579;
D9STQ2	D9STQ2_CLOC7	Peptidoglycan-binding lysin domain	Clocel_3096	Clostridium cellulovorans (strain ATCC 35296 / DSM 3052 / OCM 3 / 743B)	ccb:Clocel_3096;	ADL52786;		PF12673;PF01476;		IPR024300;IPR018392;IPR036779;
W6N3L5	W6N3L5_CLOTY	Uncharacterized protein	CTDIVETGP_0580	Clostridium tyrobutyricum DIVETGP		CDL90510;
S9U8G1	S9U8G1_PAEAL	ATP-dependent dethiobiotin synthetase BioD (EC 6.3.3.3) (DTB synthetase) (DTBS) (Dethiobiotin synthase)	bioD PAALTS15_13077	Paenibacillus alvei TS-15		EPY06815;	UPA00078;UER00161		TIGR00347;	IPR004472;IPR027417;	cytoplasm [GO:0005737]; ATP binding [GO:0005524]; dethiobiotin synthase activity [GO:0004141]; magnesium ion binding [GO:0000287]; biotin biosynthetic process [GO:0009102]	biotin biosynthetic process [GO:0009102]	ATP binding [GO:0005524]; dethiobiotin synthase activity [GO:0004141]; magnesium ion binding [GO:0000287]
I8AMV5	I8AMV5_9BACI	Quinol oxidase polypeptide IV	A374_00709	Fictibacillus macauensis ZFHKF-1		EIT87347;		PF03626;	TIGR02901;	IPR005171;IPR014250;	integral component of membrane [GO:0016021]; plasma membrane [GO:0005886]; oxidoreductase activity, acting on diphenols and related substances as donors, oxygen as acceptor [GO:0016682]; ATP synthesis coupled electron transport [GO:0042773]	ATP synthesis coupled electron transport [GO:0042773]	oxidoreductase activity, acting on diphenols and related substances as donors, oxygen as acceptor [GO:0016682]
J8LX72	J8LX72_BACCE	Uncharacterized protein	IKA_05692	Bacillus cereus VD169		EJR80260;
A0A1I6ZXW7	A0A1I6ZXW7_9ENTR	[Citrate [pro-3S]-lyase] ligase (EC 6.2.1.22)	SAMN05192562_1011433	Kosakonia arachidis				PF08218;	TIGR00124;TIGR00125;	IPR016181;IPR005216;IPR013166;IPR004821;IPR000182;IPR014729;	[citrate (pro-3S)-lyase] ligase activity [GO:0008771]; ATP binding [GO:0005524]; lyase activity [GO:0016829]; N-acetyltransferase activity [GO:0008080]; biosynthetic process [GO:0009058]	biosynthetic process [GO:0009058]	[citrate (pro-3S)-lyase] ligase activity [GO:0008771]; ATP binding [GO:0005524]; lyase activity [GO:0016829]; N-acetyltransferase activity [GO:0008080]
A0A072YLY9	A0A072YLY9_CLONO	Sugar fermentation stimulation protein homolog	sfsA Z958_04245	Clostridium novyi B str. NCTC 9691		KEI13194;		PF03749;PF17746;	TIGR00230;	IPR005224;IPR040452;IPR041465;	DNA binding [GO:0003677]		DNA binding [GO:0003677]
A0A502HET1	A0A502HET1_BRELA	Uncharacterized protein	EEL32_06265	Brevibacillus laterosporus (Bacillus laterosporus)
A0A0M2VQ45	A0A0M2VQ45_9BACL	HTH_38 domain-containing protein	XI25_29570	Paenibacillus sp. DMB20		KKO51138;		PF13936;		IPR025246;IPR013324;
A0A068MYA0	A0A068MYA0_SYNY4	Uncharacterized protein	D082_23170	Synechocystis sp. (strain PCC 6714) (Aphanocapsa sp. (strain PCC 6714))	syj:D082_23170;	AIE74845;
J2PFB4	J2PFB4_9PSED	Virulence plasmid B protein	PMI21_00201	Pseudomonas sp. GM18		EJM22019;		PF03534;PF12255;PF12256;		IPR003284;IPR022044;IPR022045;	cytoplasm [GO:0005737]; extracellular region [GO:0005576]; pathogenesis [GO:0009405]	pathogenesis [GO:0009405]
A0A0A7PUE6	A0A0A7PUE6_PSEPU	Uncharacterized protein	RPPX_09370	Pseudomonas putida S12		AJA13539;
A0A1S2M2D1	A0A1S2M2D1_9BACI	Uncharacterized protein	BKP45_15350	Anaerobacillus alkalidiazotrophicus
A0A0T6XLI5	A0A0T6XLI5_9RHIZ	DUF305 domain-containing protein	N183_35525	Sinorhizobium sp. Sb3		KSV63442;		PF03713;		IPR005183;IPR012347;
A0A433CUT5	A0A433CUT5_ACISP	FimV domain-containing protein	EKK63_00925	Acinetobacter sp.						IPR038440;
A0A2B8SUF5	A0A2B8SUF5_BACCE	NAD(P)H-dependent oxidoreductase	CN382_15005 COA08_17365	Bacillus cereus				PF00881;		IPR033878;IPR029479;IPR000415;	oxidoreductase activity [GO:0016491]		oxidoreductase activity [GO:0016491]
A0A329MP73	A0A329MP73_9BACL	HTH araC/xylS-type domain-containing protein	DQG23_11450	Paenibacillus contaminans				PF17853;PF12833;		IPR041522;IPR009057;IPR018060;IPR018062;IPR020449;	integral component of membrane [GO:0016021]; DNA-binding transcription factor activity [GO:0003700]; sequence-specific DNA binding [GO:0043565]		DNA-binding transcription factor activity [GO:0003700]; sequence-specific DNA binding [GO:0043565]
A0A264DAX8	A0A264DAX8_9BACL	Uncharacterized protein	CA600_28960	Paenibacillus sp. VTT E-133280				PF12729;PF00672;PF00015;		IPR003660;IPR024478;IPR004089;	integral component of membrane [GO:0016021]; signal transduction [GO:0007165]	signal transduction [GO:0007165]
A0A2A2B5G2	A0A2A2B5G2_9GAMM	Uncharacterized protein	CIK80_11795	Psychrobacter sp. JB193
A0A0D0KIN6	A0A0D0KIN6_RHIRD	Ribonuclease E (RNase E) (EC 3.1.26.12)	rne RU07_21170	Rhizobium radiobacter (Agrobacterium tumefaciens) (Agrobacterium radiobacter)		KIP99163;		PF10150;	TIGR00757;	IPR012340;IPR019307;IPR028878;IPR004659;	cytoplasm [GO:0005737]; cytoplasmic side of plasma membrane [GO:0009898]; endoribonuclease activity [GO:0004521]; magnesium ion binding [GO:0000287]; ribonuclease E activity [GO:0008995]; rRNA binding [GO:0019843]; tRNA binding [GO:0000049]; zinc ion binding [GO:0008270]; mRNA catabolic process [GO:0006402]; rRNA processing [GO:0006364]; tRNA processing [GO:0008033]	mRNA catabolic process [GO:0006402]; rRNA processing [GO:0006364]; tRNA processing [GO:0008033]	endoribonuclease activity [GO:0004521]; magnesium ion binding [GO:0000287]; ribonuclease E activity [GO:0008995]; rRNA binding [GO:0019843]; tRNA binding [GO:0000049]; zinc ion binding [GO:0008270]
H6CIR0	H6CIR0_9BACL	Glycosyl transferase, family 2	WG8_2325	Paenibacillus sp. Aloe-11		EHS57676;		PF00535;		IPR001173;IPR029044;	transferase activity [GO:0016740]		transferase activity [GO:0016740]
A0A6H0WKV7	A0A6H0WKV7_9BACI	Four-helix bundle copper-binding protein	G4P54_05620	Bacillus tequilensis				PF03860;		IPR005560;
L0ERD8	L0ERD8_LIBCB	Elongation factor Ts (EF-Ts)	tsf B488_00410	Liberibacter crescens (strain BT-1)	lcc:B488_00410;	AGA64034;		PF00889;	TIGR00116;	IPR036402;IPR001816;IPR014039;IPR018101;IPR009060;	cytoplasm [GO:0005737]; translation elongation factor activity [GO:0003746]		translation elongation factor activity [GO:0003746]
A0A6I2JUZ0	A0A6I2JUZ0_9ENTR	ABC transporter permease subunit	GJV09_17370	Enterobacteriaceae bacterium RIT702				PF00528;		IPR000515;IPR035906;	integral component of membrane [GO:0016021]; plasma membrane [GO:0005886]; transmembrane transport [GO:0055085]	transmembrane transport [GO:0055085]
A0A4Z0AL00	A0A4Z0AL00_9PSED	Uncharacterized protein	DYL59_20095	Pseudomonas kairouanensis
A0A4R0A0B6	A0A4R0A0B6_9RHIZ	Uncharacterized protein	E0J21_29105	Rhizobium laguerreae							integral component of membrane [GO:0016021]
A0A0A5I5A8	A0A0A5I5A8_9VIBR	GNAT family acetyltransferase	NM22_05695	Vibrio tubiashii		KGY12977;		PF13673;		IPR016181;IPR000182;IPR039143;	glucosamine 6-phosphate N-acetyltransferase activity [GO:0004343]; UDP-N-acetylglucosamine biosynthetic process [GO:0006048]	UDP-N-acetylglucosamine biosynthetic process [GO:0006048]	glucosamine 6-phosphate N-acetyltransferase activity [GO:0004343]
A0A0K1QWQ7	A0A0K1QWQ7_PSEFL	Histidine kinase (EC 2.7.13.3)	B723_27240	Pseudomonas fluorescens NCIMB 11764		AKV09895;		PF02518;PF00512;PF01627;PF00072;PF00497;		IPR011006;IPR003594;IPR036890;IPR005467;IPR003661;IPR036097;IPR036641;IPR004358;IPR008207;IPR001789;IPR001638;	plasma membrane [GO:0005886]; phosphorelay sensor kinase activity [GO:0000155]		phosphorelay sensor kinase activity [GO:0000155]
A0A1H4I261	A0A1H4I261_9BACL	Uncharacterized protein	SAMN03159332_0278	Paenibacillus sp. 276b
A0A0B6ALI2	A0A0B6ALI2_BACMB	Dicarboxylate symporter family protein	BG04_5079	Bacillus megaterium (strain ATCC 14581 / DSM 32 / JCM 2506 / NBRC 15308 / NCIMB 9376 / NCTC 10342 / VKM B-512)	bmeg:BG04_5079;	AJI20694;		PF00375;		IPR001991;IPR018107;IPR036458;	integral component of membrane [GO:0016021]; symporter activity [GO:0015293]		symporter activity [GO:0015293]
A0A1Q6BP88	A0A1Q6BP88_CORGT	Uncharacterized protein	AUO95_04255	Corynebacterium glutamicum (Brevibacterium saccharolyticum)
A0A2B4PPV1	A0A2B4PPV1_9BACI	Damage repair protein	COL29_12150	Bacillus pseudomycoides				PF00817;PF11799;PF11798;		IPR043502;IPR036775;IPR017961;IPR024728;IPR043128;IPR001126;	damaged DNA binding [GO:0003684]; DNA repair [GO:0006281]	DNA repair [GO:0006281]	damaged DNA binding [GO:0003684]
R4K7P3	R4K7P3_CLOPA	Uncharacterized protein	Clopa_1586	Clostridium pasteurianum BC1	cpas:Clopa_1586;	AGK96514;
A0A4D6FS55	A0A4D6FS55_PSEA7	Uncharacterized protein	PSPA7_6419	Pseudomonas aeruginosa (strain PA7)	pap:PSPA7_6419;
A0A1H0EDT5	A0A1H0EDT5_9BACI	YbbR domain-containing protein	SAMN05443253_12015	Bacillus sp. OK048				PF07949;		IPR012505;
A0A125QHK0	A0A125QHK0_PSEFL	Uncharacterized protein	PFLmoz3_05785	Pseudomonas fluorescens		KWV84747;
A0A0Q7DLV8	A0A0Q7DLV8_9CAUL	Glyceraldehyde-3-phosphate dehydrogenase (EC 1.2.1.-)	gapA ASC73_03595	Phenylobacterium sp. Root1277		KQW73441;		PF02800;PF00044;	TIGR01534;	IPR020831;IPR020830;IPR020829;IPR020828;IPR006424;IPR036291;	NAD binding [GO:0051287]; NADP binding [GO:0050661]; oxidoreductase activity, acting on the aldehyde or oxo group of donors, NAD or NADP as acceptor [GO:0016620]; glucose metabolic process [GO:0006006]	glucose metabolic process [GO:0006006]	NAD binding [GO:0051287]; NADP binding [GO:0050661]; oxidoreductase activity, acting on the aldehyde or oxo group of donors, NAD or NADP as acceptor [GO:0016620]
A0A2K9CC84	A0A2K9CC84_9PSED	Amidase (EC 3.5.1.4)	CXQ82_17320	Pseudomonas sp. S09G 359				PF01425;		IPR023631;IPR036928;	amidase activity [GO:0004040]; indoleacetamide hydrolase activity [GO:0043864]		amidase activity [GO:0004040]; indoleacetamide hydrolase activity [GO:0043864]
A0A0M9J314	A0A0M9J314_9BURK	Argininosuccinate lyase	ERS370000_06395	Achromobacter aegrifaciens		CUJ79225;		PF03401;		IPR005064;IPR042100;	periplasmic space [GO:0042597]; lyase activity [GO:0016829]		lyase activity [GO:0016829]
A0A6B4YIG5	A0A6B4YIG5_CLOBO	YtxH domain-containing protein	FCV26_02790 FDB09_01375 FDB16_01380 FDB18_17085 FDF65_16900 FDF95_03440	Clostridium botulinum							integral component of membrane [GO:0016021]
A0A5E6Q1U5	A0A5E6Q1U5_PSEFL	Uncharacterized protein	PS664_00724	Pseudomonas fluorescens
A0A0Q4RAU9	A0A0Q4RAU9_9BACL	INTEIN_C_TER domain-containing protein	ASF12_28575	Paenibacillus sp. Leaf72		KQO15422;		PF14449;	TIGR01443;TIGR01445;TIGR03696;	IPR003587;IPR036844;IPR030934;IPR006141;IPR027797;IPR022385;	intein-mediated protein splicing [GO:0016539]	intein-mediated protein splicing [GO:0016539]
A0A6B0E5D6	A0A6B0E5D6_9CLOT	MBL fold metallo-hydrolase	GKZ28_16700	Clostridium chromiireducens				PF12706;		IPR001279;IPR024884;IPR036866;	N-acylphosphatidylethanolamine-specific phospholipase D activity [GO:0070290]; zinc ion binding [GO:0008270]		N-acylphosphatidylethanolamine-specific phospholipase D activity [GO:0070290]; zinc ion binding [GO:0008270]
A0A1T3VTG7	A0A1T3VTG7_9MYCO	Signal peptide peptidase SppA (Fragment)	BV510_28180	Mycolicibacterium diernhoferi				PF01343;		IPR029045;IPR002142;	peptidase activity [GO:0008233]		peptidase activity [GO:0008233]
A0A1Q6KFK8	A0A1Q6KFK8_9CLOT	DUF4097 domain-containing protein	BHW05_03040	Clostridium sp. 42_12				PF13349;		IPR025164;	integral component of membrane [GO:0016021]
A0A1A6JAQ0	A0A1A6JAQ0_9VIBR	Oxidoreductase	A9261_09485	Vibrio tasmaniensis		OBS99978;				IPR005123;IPR006620;	dioxygenase activity [GO:0051213]; iron ion binding [GO:0005506]; L-ascorbic acid binding [GO:0031418]; oxidoreductase activity, acting on paired donors, with incorporation or reduction of molecular oxygen [GO:0016705]		dioxygenase activity [GO:0051213]; iron ion binding [GO:0005506]; L-ascorbic acid binding [GO:0031418]; oxidoreductase activity, acting on paired donors, with incorporation or reduction of molecular oxygen [GO:0016705]
A0A479KTR9	A0A479KTR9_ECOLX	Uncharacterized protein	BvCmsKSP076_00014	Escherichia coli
A0A1Q1KPM8	A0A1Q1KPM8_VIBAN	Signal recognition particle protein (Fifty-four homolog)	ffh CEQ50_02945	Vibrio anguillarum (Listonella anguillarum)				PF00448;PF02881;PF02978;	TIGR00959;	IPR003593;IPR027417;IPR036891;IPR013822;IPR004125;IPR004780;IPR022941;IPR000897;IPR042101;	signal recognition particle [GO:0048500]; 7S RNA binding [GO:0008312]; GTP binding [GO:0005525]; GTPase activity [GO:0003924]; SRP-dependent cotranslational protein targeting to membrane [GO:0006614]	SRP-dependent cotranslational protein targeting to membrane [GO:0006614]	7S RNA binding [GO:0008312]; GTPase activity [GO:0003924]; GTP binding [GO:0005525]
A0A6F8TE19	A0A6F8TE19_ACIBA	Phosphatase NudJ (EC 3.6.1.-)	nudJ ATCC19606_09750	Acinetobacter baumannii				PF00293;		IPR015797;IPR020084;IPR000086;IPR033713;	nucleoside-triphosphatase activity [GO:0017111]; thiamine-diphosphatase activity [GO:0004787]		nucleoside-triphosphatase activity [GO:0017111]; thiamine-diphosphatase activity [GO:0004787]
A0A120FER5	A0A120FER5_9RHIZ	YkuD domain-containing protein	AS026_23110	Rhizobium altiplani		KWV41660;	UPA00219	PF03734;		IPR005490;IPR038063;	transferase activity [GO:0016740]; peptidoglycan biosynthetic process [GO:0009252]	peptidoglycan biosynthetic process [GO:0009252]	transferase activity [GO:0016740]
A0A291K9H3	A0A291K9H3_PSEME	YIP1 family protein	CO724_18015	Pseudomonas mendocina				PF04893;		IPR006977;	integral component of membrane [GO:0016021]
O06942	DNAK_STRMU	Chaperone protein DnaK (HSP70) (Heat shock 70 kDa protein) (Heat shock protein 70)	dnaK SMU_82	Streptococcus mutans serotype c (strain ATCC 700610 / UA159)	smu:SMU_82;	AAN57867;		PF00012;	TIGR02350;	IPR043129;IPR012725;IPR018181;IPR029048;IPR029047;IPR013126;	ATP binding [GO:0005524]; unfolded protein binding [GO:0051082]; protein folding [GO:0006457]	protein folding [GO:0006457]	ATP binding [GO:0005524]; unfolded protein binding [GO:0051082]
A0A329EUL9	A0A329EUL9_9BACI	Uncharacterized protein	A4R27_02940 F8155_16195	Bacillus endophyticus
A0A009RJ74	A0A009RJ74_9GAMM	Copper-resistance, CopA family protein	J536_2691	Acinetobacter sp. 809848		EXC26887;		PF00394;PF07731;PF07732;	TIGR01480;	IPR001117;IPR011706;IPR011707;IPR006376;IPR033138;IPR002355;IPR008972;IPR034282;IPR034279;	periplasmic space [GO:0042597]; copper ion binding [GO:0005507]; oxidoreductase activity [GO:0016491]		copper ion binding [GO:0005507]; oxidoreductase activity [GO:0016491]
A0A3A3D4N9	A0A3A3D4N9_9GAMM	Twitching motility protein PilT	BGP78_12010	Pseudoalteromonas sp. MSK9-3				PF00437;	TIGR01420;	IPR003593;IPR027417;IPR006321;IPR001482;	ATP binding [GO:0005524]		ATP binding [GO:0005524]
A0A0J1JYI8	A0A0J1JYI8_9GAMM	Uncharacterized protein	ABT56_06710	Photobacterium aquae		KLV07317;		PF06226;		IPR010412;IPR016537;
A0A3G8LW18	A0A3G8LW18_9GAMM	Copper resistance system multicopper oxidase	EGC82_11580	Shewanella livingstonensis	slj:EGC82_11580;			PF00394;PF07731;PF07732;	TIGR01480;	IPR001117;IPR011706;IPR011707;IPR006376;IPR033138;IPR008972;IPR034282;IPR034279;	periplasmic space [GO:0042597]; copper ion binding [GO:0005507]; oxidoreductase activity [GO:0016491]		copper ion binding [GO:0005507]; oxidoreductase activity [GO:0016491]
A0L205	A0L205_SHESA	Piwi domain-containing protein	Shewana3_3856	Shewanella sp. (strain ANA-3)	shn:Shewana3_3856;	ABK50074;				IPR003165;IPR012337;IPR036397;	nucleic acid binding [GO:0003676]		nucleic acid binding [GO:0003676]
A0A1Z4L5J6	A0A1Z4L5J6_NOSLI	Uncharacterized protein	NIES25_29670	Nostoc linckia NIES-25
A0A495MUD4	A0A495MUD4_9PSED	Carbonic anhydrase (EC 4.2.1.1)	BJ917_1447	Pseudomonas sp. WPR_5_2				PF00484;		IPR001765;IPR015892;IPR036874;IPR006311;	carbonate dehydratase activity [GO:0004089]; zinc ion binding [GO:0008270]; carbon utilization [GO:0015976]	carbon utilization [GO:0015976]	carbonate dehydratase activity [GO:0004089]; zinc ion binding [GO:0008270]
A0A1X0KLQ5	A0A1X0KLQ5_MYCSC	TetR family transcriptional regulator	BST44_01175	Mycobacterium scrofulaceum				PF03061;PF00440;	TIGR00369;	IPR009057;IPR029069;IPR001647;IPR003736;IPR036271;IPR006683;	DNA binding [GO:0003677]		DNA binding [GO:0003677]
A0A2T0B2H0	A0A2T0B2H0_9CLOT	Cyclic di-GMP phosphodiesterase Gmr (EC 3.1.4.52)	gmr_3 CLLI_20140	Clostridium liquoris				PF00990;	TIGR00254;	IPR000160;IPR029787;IPR043128;	cyclic-guanylate-specific phosphodiesterase activity [GO:0071111]		cyclic-guanylate-specific phosphodiesterase activity [GO:0071111]
A0A2V2AED7	A0A2V2AED7_9PSED	Uncharacterized protein	C7534_102373	Pseudomonas sp. OV226
A0A379K544	A0A379K544_PSEOL	HsdM (EC 2.1.1.72)	hsdM NCTC10860_02133	Pseudomonas oleovorans				PF00271;PF02384;PF00176;		IPR003356;IPR014001;IPR001650;IPR027417;IPR029063;IPR038718;IPR000330;	ATP binding [GO:0005524]; DNA binding [GO:0003677]; N-methyltransferase activity [GO:0008170]; site-specific DNA-methyltransferase (adenine-specific) activity [GO:0009007]; DNA restriction-modification system [GO:0009307]	DNA restriction-modification system [GO:0009307]	ATP binding [GO:0005524]; DNA binding [GO:0003677]; N-methyltransferase activity [GO:0008170]; site-specific DNA-methyltransferase (adenine-specific) activity [GO:0009007]
A0A2K9LFE2	A0A2K9LFE2_9GAMM	Uncharacterized protein	Kalk_01005	Ketobacter alkanivorans	kak:Kalk_01005;
A0A6G4A6B8	A0A6G4A6B8_9BACL	Uncharacterized protein	GK047_28365	Paenibacillus sp. SYP-B3998
A0A1F0CSL3	A0A1F0CSL3_9CORY	Uncharacterized protein	HMPREF3088_04310	Corynebacterium sp. HMSC22B11
P0A3J0	DNAK_LACLA	Chaperone protein DnaK (HSP70) (Heat shock 70 kDa protein) (Heat shock protein 70)	dnaK LL0954 L178206	Lactococcus lactis subsp. lactis (strain IL1403) (Streptococcus lactis)	lla:L178206;	AAK05052;		PF00012;	TIGR02350;	IPR043129;IPR012725;IPR018181;IPR029048;IPR029047;IPR013126;	cell surface [GO:0009986]; ATP binding [GO:0005524]; mannan binding [GO:2001065]; unfolded protein binding [GO:0051082]; adhesion of symbiont to host [GO:0044406]; aggregation of unicellular organisms [GO:0098630]; protein folding [GO:0006457]	adhesion of symbiont to host [GO:0044406]; aggregation of unicellular organisms [GO:0098630]; protein folding [GO:0006457]	ATP binding [GO:0005524]; mannan binding [GO:2001065]; unfolded protein binding [GO:0051082]
A0A368VIT7	A0A368VIT7_9BACL	Foldase protein PrsA	DFP97_12448	Paenibacillus prosopidis						IPR000297;IPR027304;	peptidyl-prolyl cis-trans isomerase activity [GO:0003755]		peptidyl-prolyl cis-trans isomerase activity [GO:0003755]
A0A1D7XHW4	A0A1D7XHW4_9CLOT	Flagellar M-ring protein	BGI42_03990	Clostridium taeniosporum	ctae:BGI42_03990;	AOR22925;		PF01514;PF08345;	TIGR00206;	IPR013556;IPR000067;IPR006182;IPR043427;	bacterial-type flagellum basal body, MS ring [GO:0009431]; integral component of membrane [GO:0016021]; plasma membrane [GO:0005886]; motor activity [GO:0003774]; bacterial-type flagellum-dependent cell motility [GO:0071973]	bacterial-type flagellum-dependent cell motility [GO:0071973]	motor activity [GO:0003774]
A0A1C2DRP0	A0A1C2DRP0_9PSED	Copper oxidase	BBI10_18095	Pseudomonas graminis		OCX17419;		PF00394;PF07731;PF07732;	TIGR01480;TIGR01409;	IPR001117;IPR011706;IPR011707;IPR006376;IPR033138;IPR002355;IPR008972;IPR034284;IPR034282;IPR034279;IPR006311;IPR019546;	periplasmic space [GO:0042597]; copper ion binding [GO:0005507]; oxidoreductase activity [GO:0016491]		copper ion binding [GO:0005507]; oxidoreductase activity [GO:0016491]
A0A090QSN8	A0A090QSN8_9GAMM	Uncharacterized protein	JCM19237_1546	Photobacterium aphoticum		GAL05906;					integral component of membrane [GO:0016021]
A0A4Q8WNU1	A0A4Q8WNU1_ENTCL	NADP(H)-dependent aldo-keto reductase (Fragment)	EGM92_23880	Enterobacter cloacae				PF00248;		IPR020471;IPR023210;IPR036812;	oxidoreductase activity [GO:0016491]		oxidoreductase activity [GO:0016491]
A0A170MRY4	A0A170MRY4_KLEOX	Deleted.
A0A252F3N2	A0A252F3N2_9CLOT	Cysteine--tRNA ligase (EC 6.1.1.16) (Cysteinyl-tRNA synthetase) (CysRS)	cysS CBW42_06075	Butyricicoccus porcorum				PF09190;PF01406;	TIGR00435;	IPR015803;IPR015273;IPR024909;IPR014729;IPR032678;IPR009080;	cytoplasm [GO:0005737]; ATP binding [GO:0005524]; cysteine-tRNA ligase activity [GO:0004817]; zinc ion binding [GO:0008270]; cysteinyl-tRNA aminoacylation [GO:0006423]	cysteinyl-tRNA aminoacylation [GO:0006423]	ATP binding [GO:0005524]; cysteine-tRNA ligase activity [GO:0004817]; zinc ion binding [GO:0008270]
A0A3G9IVN5	A0A3G9IVN5_9BACL	Lipoprotein	Back11_15300	Paenibacillus baekrokdamisoli	pbk:Back11_15300;			PF05573;		IPR008719;
A0A501TWM4	A0A501TWM4_CLOPF	SCP domain-containing protein	FJM09_15635	Clostridium perfringens				PF00188;		IPR014044;IPR035940;	integral component of membrane [GO:0016021]
A0A084AEL5	A0A084AEL5_LACLC	Putative secreted protein	U725_00066	Lactococcus lactis subsp. cremoris GE214		KEY63744;					integral component of membrane [GO:0016021]
A0A6G1X1L5	A0A6G1X1L5_9BACI	Uncharacterized protein	GH754_00940	Salinibacillus xinjiangensis				PF12172;PF01796;		IPR002878;IPR022002;IPR012340;
A0A373ZP08	A0A373ZP08_9CLOT	Uncharacterized protein	DWW54_03190	Clostridium sp. AF15-6B
A0A133QKS7	A0A133QKS7_STASI	Bifunctional ligase/repressor BirA (Biotin--[acetyl-CoA-carboxylase] ligase) (EC 6.3.4.15) (Biotin--protein ligase) (Biotin-[acetyl-CoA carboxylase] synthetase)	birA HMPREF3215_01868 NCTC11046_01498	Staphylococcus simulans		KXA43488;		PF02237;PF03099;PF08279;	TIGR00121;	IPR030855;IPR004408;IPR003142;IPR004143;IPR013196;IPR008988;IPR036388;IPR036390;	ATP binding [GO:0005524]; biotin-[acetyl-CoA-carboxylase] ligase activity [GO:0004077]; DNA binding [GO:0003677]; protein biotinylation [GO:0009305]; regulation of transcription, DNA-templated [GO:0006355]	protein biotinylation [GO:0009305]; regulation of transcription, DNA-templated [GO:0006355]	ATP binding [GO:0005524]; biotin-[acetyl-CoA-carboxylase] ligase activity [GO:0004077]; DNA binding [GO:0003677]
A0A143MH40	A0A143MH40_9BACI	Uncharacterized protein	GS3922_05510	Geobacillus subterraneus	gsr:GS3922_05510;	AMX83182;
A0A5K1S9N3	A0A5K1S9N3_PSEAI	HNH endonuclease (Fragment)	E4V10_34125	Pseudomonas aeruginosa						IPR037146;IPR003615;IPR003060;	endonuclease activity [GO:0004519]; signaling receptor binding [GO:0005102]; cytolysis [GO:0019835]; defense response to bacterium [GO:0042742]; pathogenesis [GO:0009405]	cytolysis [GO:0019835]; defense response to bacterium [GO:0042742]; pathogenesis [GO:0009405]	endonuclease activity [GO:0004519]; signaling receptor binding [GO:0005102]
N9L5B9	N9L5B9_9GAMM	Uncharacterized protein	F905_00029	Acinetobacter sp. CIP 53.82		ENW91498;
A0A009JIC5	A0A009JIC5_ACIBA	Uncharacterized protein	J518_3314	Acinetobacter baumannii 1419130		EXB29342;
A0A5C9HIJ8	A0A5C9HIJ8_VIBCL	Uncharacterized protein	FXF03_14755	Vibrio cholerae
A0A081YHY8	A0A081YHY8_9PSED	Ribulose-phosphate 3-epimerase	FG99_02155	Pseudomonas sp. AAC		KES25911;		PF04828;		IPR006913;IPR011057;	carbon-sulfur lyase activity [GO:0016846]; metal ion binding [GO:0046872]		carbon-sulfur lyase activity [GO:0016846]; metal ion binding [GO:0046872]
P0CZ58	ALF_STRP3	Fructose-bisphosphate aldolase (FBP aldolase) (FBPA) (EC 4.1.2.13) (Fructose-1,6-bisphosphate aldolase)	fba SpyM3_1630	Streptococcus pyogenes serotype M3 (strain ATCC BAA-595 / MGAS315)	spg:SpyM3_1630;	AAM80237;	UPA00109;UER00183	PF01116;	TIGR00167;TIGR01859;	IPR013785;IPR000771;IPR011289;	fructose-bisphosphate aldolase activity [GO:0004332]; zinc ion binding [GO:0008270]; fructose 1,6-bisphosphate metabolic process [GO:0030388]; glycolytic process [GO:0006096]	fructose 1,6-bisphosphate metabolic process [GO:0030388]; glycolytic process [GO:0006096]	fructose-bisphosphate aldolase activity [GO:0004332]; zinc ion binding [GO:0008270]
A0A1C6GVY6	A0A1C6GVY6_9CLOT	DNA polymerase III subunit alpha (EC 2.7.7.7)	dnaE SAMEA3545404_01628	uncultured Clostridium sp.				PF07733;PF17657;PF14579;PF02811;	TIGR00594;	IPR011708;IPR041931;IPR040982;IPR029460;IPR004013;IPR003141;IPR016195;IPR004805;	cytoplasm [GO:0005737]; 3'-5' exonuclease activity [GO:0008408]; DNA-directed DNA polymerase activity [GO:0003887]; DNA replication [GO:0006260]	DNA replication [GO:0006260]	3'-5' exonuclease activity [GO:0008408]; DNA-directed DNA polymerase activity [GO:0003887]
F5LBB8	F5LBB8_CALTT	Formyltetrahydrofolate deformylase (EC 3.5.1.10) (Formyl-FH(4) hydrolase)	purU CathTA2_0107	Caldalkalibacillus thermarum (strain TA2.A1)		EGL81364;	UPA00074;UER00170	PF01842;PF00551;	TIGR00655;	IPR002912;IPR041729;IPR002376;IPR036477;IPR004810;IPR044074;	formyltetrahydrofolate deformylase activity [GO:0008864]; hydroxymethyl-, formyl- and related transferase activity [GO:0016742]; 'de novo' IMP biosynthetic process [GO:0006189]; one-carbon metabolic process [GO:0006730]	'de novo' IMP biosynthetic process [GO:0006189]; one-carbon metabolic process [GO:0006730]	formyltetrahydrofolate deformylase activity [GO:0008864]; hydroxymethyl-, formyl- and related transferase activity [GO:0016742]
A0A1M5ZZQ3	A0A1M5ZZQ3_9CLOT	Histidine kinase (EC 2.7.13.3)	SAMN02745941_03555	Clostridium intestinale DSM 6191				PF02518;PF00989;PF17203;PF14689;		IPR003594;IPR036890;IPR005467;IPR035965;IPR013767;IPR033463;IPR029151;IPR016120;IPR039506;	integral component of membrane [GO:0016021]; plasma membrane [GO:0005886]; phosphorelay sensor kinase activity [GO:0000155]; regulation of transcription, DNA-templated [GO:0006355]	regulation of transcription, DNA-templated [GO:0006355]	phosphorelay sensor kinase activity [GO:0000155]
A0A0D3VAC7	A0A0D3VAC7_9BACL	Uncharacterized protein	UB51_13110	Paenibacillus sp. IHBB 10380	pih:UB51_13110;	AJS59249;
A0A285CJP0	A0A285CJP0_9BACI	DNA-binding NarL/FixJ family response regulator	SAMN05877753_101530	Bacillus oleivorans				PF00072;		IPR011006;IPR001789;	DNA binding [GO:0003677]; phosphorelay signal transduction system [GO:0000160]	phosphorelay signal transduction system [GO:0000160]	DNA binding [GO:0003677]
A0A0H3H8C8	A0A0H3H8C8_KLEOK	Tricarballylate dehydrogenase	KOX_14395	Klebsiella oxytoca (strain ATCC 8724 / DSM 4798 / JCM 20051 / NBRC 3318 / NRRL B-199 / KCTC 1686)	kox:KOX_14395;	AEX04603;		PF00890;	TIGR02485;	IPR012831;IPR003953;IPR036188;IPR027477;	oxidoreductase activity [GO:0016491]		oxidoreductase activity [GO:0016491]
A0A2A1KCV5	A0A2A1KCV5_STAHA	Uncharacterized protein	B8W97_00540	Staphylococcus haemolyticus
U3A4Q6	U3A4Q6_9VIBR	Putative phosphonate metabolizing protein	VAZ01S_017_00820	Vibrio azureus NBRC 104587		GAD74986;		PF03831;		IPR004624;IPR013988;
A0A1B1NSW5	A0A1B1NSW5_9VIBR	Glutathione synthase (EC 6.3.2.3)	VSVS12_03116	Vibrio scophthalmi	vsc:VSVS12_03116;	ANS86825;	UPA00142;UER00210	PF03917;PF03199;		IPR005615;IPR014042;IPR014709;IPR014049;IPR037013;IPR004887;IPR016185;	ATP binding [GO:0005524]; glutathione synthase activity [GO:0004363]; metal ion binding [GO:0046872]		ATP binding [GO:0005524]; glutathione synthase activity [GO:0004363]; metal ion binding [GO:0046872]
A0A268AZ60	A0A268AZ60_9BACL	Abhydrolase_3 domain-containing protein	CHH60_22110	Paenibacillus sp. 7523-1				PF07859;		IPR029058;IPR013094;	integral component of membrane [GO:0016021]; hydrolase activity [GO:0016787]		hydrolase activity [GO:0016787]
A0A4R0DZC4	A0A4R0DZC4_9GAMM	Outer membrane protein assembly factor BamB	bamB E0H83_04220	Acinetobacter sp. ANC 4472				PF13360;	TIGR03300;	IPR017687;IPR018391;IPR002372;IPR011047;IPR015943;	cell outer membrane [GO:0009279]; Gram-negative-bacterium-type cell outer membrane assembly [GO:0043165]; protein insertion into membrane [GO:0051205]	Gram-negative-bacterium-type cell outer membrane assembly [GO:0043165]; protein insertion into membrane [GO:0051205]
A0A3L0VUD9	A0A3L0VUD9_ECOLX	30S ribosomal protein S1	D9F05_02160	Escherichia coli				PF00575;	TIGR00717;	IPR012340;IPR035104;IPR000110;IPR022967;IPR003029;	ribosome [GO:0005840]; RNA binding [GO:0003723]; structural constituent of ribosome [GO:0003735]; translation [GO:0006412]	translation [GO:0006412]	RNA binding [GO:0003723]; structural constituent of ribosome [GO:0003735]
A0A096CU61	A0A096CU61_9CLOT	Phosphomethylpyrimidine synthase (EC 4.1.99.17) (Hydroxymethylpyrimidine phosphate synthase) (HMP-P synthase) (HMP-phosphate synthase) (HMPP synthase) (Thiamine biosynthesis protein ThiC)	thiC Y919_08420	Caloranaerobacter azorensis H53214		KGG80059;	UPA00060	PF01964;	TIGR00190;	IPR037509;IPR038521;IPR002817;	4 iron, 4 sulfur cluster binding [GO:0051539]; carbon-carbon lyase activity [GO:0016830]; zinc ion binding [GO:0008270]; thiamine biosynthetic process [GO:0009228]; thiamine diphosphate biosynthetic process [GO:0009229]	thiamine biosynthetic process [GO:0009228]; thiamine diphosphate biosynthetic process [GO:0009229]	4 iron, 4 sulfur cluster binding [GO:0051539]; carbon-carbon lyase activity [GO:0016830]; zinc ion binding [GO:0008270]
A0A0W1AZS9	A0A0W1AZS9_9BACL	ABC transporter substrate-binding protein	UQ64_15505	Paenibacillus etheri		KTD86834;		PF01547;		IPR006059;
A0A1Y6A8U5	A0A1Y6A8U5_9BACI	Uncharacterized protein	BACERE00191_04471	Bacillus pacificus
A0A1C6KIP9	A0A1C6KIP9_9CLOT	2-dehydro-3-deoxy-D-gluconate 5-dehydrogenase (EC 1.1.1.127)	kduD_3 SAMEA3545382_04941	uncultured Clostridium sp.				PF00106;		IPR036291;IPR020904;IPR002347;	2-dehydro-3-deoxy-D-gluconate 5-dehydrogenase activity [GO:0047001]; steroid metabolic process [GO:0008202]	steroid metabolic process [GO:0008202]	2-dehydro-3-deoxy-D-gluconate 5-dehydrogenase activity [GO:0047001]
F9RH76	F9RH76_VIBSN	Elongation factor G (EF-G)	fusA VIBRN418_19994	Vibrio sp. (strain N418)		EGU29911;		PF00679;PF14492;PF03764;PF00009;PF03144;	TIGR00484;TIGR00231;	IPR041095;IPR009022;IPR035647;IPR035649;IPR000640;IPR004161;IPR031157;IPR027417;IPR020568;IPR014721;IPR005225;IPR000795;IPR009000;IPR004540;IPR005517;	cytoplasm [GO:0005737]; GTP binding [GO:0005525]; GTPase activity [GO:0003924]; translation elongation factor activity [GO:0003746]		GTPase activity [GO:0003924]; GTP binding [GO:0005525]; translation elongation factor activity [GO:0003746]
A0A4R6U946	A0A4R6U946_9BACI	Thioredoxin-like protein	EV213_101381	Aureibacillus halotolerans						IPR036249;
A0A1G4U8T2	A0A1G4U8T2_9RHIZ	Transcriptional regulator, TetR family	SAMN05660859_3557	Ancylobacter rudongensis				PF13977;PF00440;		IPR039538;IPR009057;IPR001647;IPR036271;	DNA binding [GO:0003677]		DNA binding [GO:0003677]
A0A2D8B4X4	A0A2D8B4X4_9BURK	Uncharacterized protein	CL536_03575	Alcaligenaceae bacterium				PF13185;PF00990;PF13426;	TIGR00254;TIGR00229;	IPR003018;IPR029016;IPR000160;IPR029787;IPR001610;IPR000014;IPR000700;IPR035965;IPR043128;
A0A1V4IF58	A0A1V4IF58_9CLOT	DUF1540 domain-containing protein	CLCHR_37570 D2A34_18310	Clostridium chromiireducens				PF07561;		IPR011437;
A0A659KIE5	A0A659KIE5_9ESCH	Uncharacterized protein	CRG94_19455	Escherichia sp. E3356
R5APV5	R5APV5_9CLOT	Long chain fatty acid elongation enzyme putative	BN454_00066	Clostridium sp. CAG:1024
A0A4Q8ZUS3	A0A4Q8ZUS3_RHILE	Uncharacterized protein	ELG94_31005	Rhizobium leguminosarum
A0A0I9SPB3	A0A0I9SPB3_9PSED	Uncharacterized protein	JL55_16095	Pseudomonas sp. BICA1-14
A0A0A8RPA4	A0A0A8RPA4_PSEAI	Uncharacterized protein	PAMH19_6140	Pseudomonas aeruginosa		CEI21668;
R6X3U1	R6X3U1_9CLOT	UDP-N-acetylmuramoylalanine--D-glutamate ligase (EC 6.3.2.9) (D-glutamic acid-adding enzyme) (UDP-N-acetylmuramoyl-L-alanyl-D-glutamate synthetase)	murD BN787_00616	Clostridium sp. CAG:798			UPA00219	PF02875;PF08245;	TIGR01087;	IPR036565;IPR004101;IPR036615;IPR013221;IPR005762;	cytoplasm [GO:0005737]; integral component of membrane [GO:0016021]; ATP binding [GO:0005524]; UDP-N-acetylmuramoylalanine-D-glutamate ligase activity [GO:0008764]; cell cycle [GO:0007049]; cell division [GO:0051301]; cell wall organization [GO:0071555]; peptidoglycan biosynthetic process [GO:0009252]; regulation of cell shape [GO:0008360]	cell cycle [GO:0007049]; cell division [GO:0051301]; cell wall organization [GO:0071555]; peptidoglycan biosynthetic process [GO:0009252]; regulation of cell shape [GO:0008360]	ATP binding [GO:0005524]; UDP-N-acetylmuramoylalanine-D-glutamate ligase activity [GO:0008764]
A0A3S0JVU7	A0A3S0JVU7_9STAP	NADH dehydrogenase subunit 5 (EC 1.6.5.11)	CD125_06790	Staphylococcus piscifermentans				PF00361;PF00662;		IPR001750;IPR001516;	integral component of membrane [GO:0016021]; plasma membrane [GO:0005886]; antiporter activity [GO:0015297]; NADH dehydrogenase (quinone) activity [GO:0050136]; ion transport [GO:0006811]	ion transport [GO:0006811]	antiporter activity [GO:0015297]; NADH dehydrogenase (quinone) activity [GO:0050136]
A0A3R9TLG9	A0A3R9TLG9_ACIBA	2,3-dehydroadipyl-CoA hydratase (Fragment)	EA686_24010	Acinetobacter baumannii				PF00378;		IPR029045;IPR018376;IPR001753;IPR014748;	catalytic activity [GO:0003824]		catalytic activity [GO:0003824]
A0A3V8VPR2	A0A3V8VPR2_SALET	Deleted.
A0A143WTG2	A0A143WTG2_9ENTR	tRNA (guanine-N(1)-)-methyltransferase (EC 2.1.1.228) (M1G-methyltransferase) (tRNA [GM37] methyltransferase)	trmD TPER_HE00104	Candidatus Hoaglandella endobia	hed:TPER_HE00104;			PF01746;	TIGR00088;	IPR029028;IPR002649;IPR023148;IPR029026;IPR016009;	cytoplasm [GO:0005737]; tRNA (guanine(37)-N(1))-methyltransferase activity [GO:0052906]		tRNA (guanine(37)-N(1))-methyltransferase activity [GO:0052906]
A0A0U5B3L5	A0A0U5B3L5_9BACL	Fatty acid metabolism regulator protein	fadR_1 CB4_00340	Aneurinibacillus soli	asoc:CB4_00340;			PF08359;PF00440;		IPR009057;IPR001647;IPR036271;IPR013570;	DNA binding [GO:0003677]		DNA binding [GO:0003677]
L1MJZ2	L1MJZ2_9CORY	Uncharacterized protein	HMPREF9997_00627	Corynebacterium durum F0235		EKX91557;
A0A4Q9QRQ1	A0A4Q9QRQ1_9PSED	Sulfatase	DNK06_04975	Pseudomonas daroniae				PF00884;		IPR017850;IPR040423;IPR000917;	integral component of membrane [GO:0016021]; plasma membrane [GO:0005886]; sulfuric ester hydrolase activity [GO:0008484]; transferase activity, transferring phosphorus-containing groups [GO:0016772]		sulfuric ester hydrolase activity [GO:0008484]; transferase activity, transferring phosphorus-containing groups [GO:0016772]
A0A1R0G257	A0A1R0G257_CITBR	Cyclic beta 1-2 glucan synthetase	BWD41_04775 EY918_23920	Citrobacter braakii				PF17167;PF06165;PF10091;		IPR008928;IPR012341;IPR009342;IPR019282;IPR011013;IPR033432;IPR037824;IPR037820;IPR037018;IPR010383;	integral component of membrane [GO:0016021]; carbohydrate binding [GO:0030246]; transferase activity [GO:0016740]; carbohydrate metabolic process [GO:0005975]	carbohydrate metabolic process [GO:0005975]	carbohydrate binding [GO:0030246]; transferase activity [GO:0016740]
Q0YQT7	Q0YQT7_9CHLB	DNA polymerase III subunit gamma/tau (EC 2.7.7.7)	dnaX CferDRAFT_0612	Chlorobium ferrooxidans DSM 13031		EAT58638;		PF12169;	TIGR02397;	IPR003593;IPR008921;IPR022754;IPR012763;IPR027417;	DNA polymerase III complex [GO:0009360]; ATP binding [GO:0005524]; DNA binding [GO:0003677]; DNA-directed DNA polymerase activity [GO:0003887]; DNA replication [GO:0006260]	DNA replication [GO:0006260]	ATP binding [GO:0005524]; DNA binding [GO:0003677]; DNA-directed DNA polymerase activity [GO:0003887]
A0A1S8GAQ4	A0A1S8GAQ4_BACMY	Uncharacterized protein	BTH41_03728	Bacillus mycoides
A0A0N9X494	A0A0N9X494_PSEFL	Ligand-gated channel	AO356_25695	Pseudomonas fluorescens		ALI10070;		PF07715;PF00593;	TIGR01783;	IPR012910;IPR037066;IPR039423;IPR000531;IPR036942;IPR010917;IPR010105;	cell outer membrane [GO:0009279]; siderophore uptake transmembrane transporter activity [GO:0015344]; signaling receptor activity [GO:0038023]; iron ion homeostasis [GO:0055072]	iron ion homeostasis [GO:0055072]	siderophore uptake transmembrane transporter activity [GO:0015344]; signaling receptor activity [GO:0038023]
A0A241W5A9	A0A241W5A9_9GAMM	Aspartate carbamoyltransferase	B9T35_17270	Acinetobacter sp. ANC 3832				PF01979;		IPR006680;IPR004722;IPR011059;IPR032466;	dihydroorotase activity [GO:0004151]; metal ion binding [GO:0046872]; transferase activity [GO:0016740]; pyrimidine nucleotide biosynthetic process [GO:0006221]	pyrimidine nucleotide biosynthetic process [GO:0006221]	dihydroorotase activity [GO:0004151]; metal ion binding [GO:0046872]; transferase activity [GO:0016740]
A0A2B4P6X1	A0A2B4P6X1_9BACI	Hypothetical Methionine-rich protein	bmyco0002_26420 COL29_22410 COL32_20180	Bacillus pseudomycoides		EEM04844;
A0A3R6T5C0	A0A3R6T5C0_9CLOT	Uncharacterized protein	DWV71_05260	Clostridium sp. AF12-28
A0A1L5P326	A0A1L5P326_RHIET	Calcium-binding EF-hand domain-containing protein	AM571_CH01667	Rhizobium etli 8C-3				PF13202;		IPR011992;IPR018247;IPR002048;	calcium ion binding [GO:0005509]		calcium ion binding [GO:0005509]
A0A1G8QI24	A0A1G8QI24_9BACI	Peptidoglycan/xylan/chitin deacetylase, PgdA/CDA1 family	SAMN04490247_0638	Salimicrobium halophilum				PF01522;		IPR011330;IPR002509;	hydrolase activity, acting on carbon-nitrogen (but not peptide) bonds [GO:0016810]; carbohydrate metabolic process [GO:0005975]	carbohydrate metabolic process [GO:0005975]	hydrolase activity, acting on carbon-nitrogen (but not peptide) bonds [GO:0016810]
A0A285CLQ4	A0A285CLQ4_9BACI	Tryptophan 2,3-dioxygenase (TDO) (EC 1.13.11.11) (Tryptamin 2,3-dioxygenase) (Tryptophan oxygenase) (TO) (TRPO) (Tryptophan pyrrolase) (Tryptophanase)	kynA SAMN05877753_102562	Bacillus oleivorans			UPA00333;UER00453	PF03301;	TIGR03036;	IPR037217;IPR017485;IPR004981;	heme binding [GO:0020037]; metal ion binding [GO:0046872]; tryptophan 2,3-dioxygenase activity [GO:0004833]; tryptophan catabolic process to kynurenine [GO:0019441]	tryptophan catabolic process to kynurenine [GO:0019441]	heme binding [GO:0020037]; metal ion binding [GO:0046872]; tryptophan 2,3-dioxygenase activity [GO:0004833]
A0A1R0FQD3	A0A1R0FQD3_CITBR	Uncharacterized protein	BWD41_23960	Citrobacter braakii
A0A0M7MP88	A0A0M7MP88_9BURK	Uncharacterized protein	ERS370003_05437	Achromobacter sp.
A0A516KLJ3	A0A516KLJ3_9BACI	Cysteine hydrolase	FN924_17715	Bacillaceae bacterium TKL69	aqt:FN924_17715;			PF00857;		IPR016291;IPR000868;IPR036380;	isochorismatase activity [GO:0008908]		isochorismatase activity [GO:0008908]
A0A3W7Z7L0	A0A3W7Z7L0_SALER	Deleted.
A0A1X1X629	A0A1X1X629_MYCGO	Diacylglycerol O-acyltransferase (EC 2.3.1.20)	AWC08_16835	Mycobacterium gordonae			UPA00282	PF03007;PF06974;	TIGR02946;	IPR014292;IPR009721;IPR004255;	diacylglycerol O-acyltransferase activity [GO:0004144]; glycerol metabolic process [GO:0006071]; triglyceride biosynthetic process [GO:0019432]	glycerol metabolic process [GO:0006071]; triglyceride biosynthetic process [GO:0019432]	diacylglycerol O-acyltransferase activity [GO:0004144]
A0A081CWR3	A0A081CWR3_9RHIZ	DNA polymerase III subunit alpha (EC 2.7.7.7)	dnaE RRU01S_15_00330	Agrobacterium rubi TR3 = NBRC 13261				PF07733;PF17657;PF14579;PF02811;	TIGR00594;	IPR011708;IPR041931;IPR040982;IPR029460;IPR004013;IPR003141;IPR016195;IPR004805;	cytoplasm [GO:0005737]; 3'-5' exonuclease activity [GO:0008408]; DNA-directed DNA polymerase activity [GO:0003887]; DNA replication [GO:0006260]	DNA replication [GO:0006260]	3'-5' exonuclease activity [GO:0008408]; DNA-directed DNA polymerase activity [GO:0003887]
A0A660BZ21	A0A660BZ21_BACCI	Membrane protease subunit (Stomatin/prohibitin family)	FHW50_104246	Bacillus circulans				PF13421;		IPR036013;IPR033880;	peptidase activity [GO:0008233]		peptidase activity [GO:0008233]
A0A081P305	A0A081P305_9BACL	Uncharacterized protein	ET33_05135	Paenibacillus tyrfis		KEQ25078;
A0A0U0ZRV7	A0A0U0ZRV7_9MYCO	Uncharacterized protein	ERS075579_04164	Mycobacteroides abscessus		CPV67166;
R4K0L6	R4K0L6_CLOPA	Iron-sulfur cluster carrier protein	Clopa_0262	Clostridium pasteurianum BC1	cpas:Clopa_0262;	AGK95326;		PF10609;		IPR019591;IPR000808;IPR027417;IPR033756;	ATP binding [GO:0005524]; ATPase activity [GO:0016887]; iron-sulfur cluster binding [GO:0051536]; metal ion binding [GO:0046872]		ATPase activity [GO:0016887]; ATP binding [GO:0005524]; iron-sulfur cluster binding [GO:0051536]; metal ion binding [GO:0046872]
Q6F9B7	Q6F9B7_ACIAD	Periplasmic serine endoprotease DegP-like (EC 3.4.21.107)	ACIAD2586	Acinetobacter baylyi (strain ATCC 33305 / BD413 / ADP1)	aci:ACIAD2586;	CAG69348;		PF13180;	TIGR02037;	IPR001478;IPR036034;IPR011782;IPR009003;IPR001940;	periplasmic space [GO:0042597]; serine-type endopeptidase activity [GO:0004252]		serine-type endopeptidase activity [GO:0004252]
A0A242TSB2	A0A242TSB2_ACIBA	Uncharacterized protein	B9W69_05945 CEJ64_14955 CHQ89_06215 E2538_18545 FD913_20125 FJU79_08265 SAMEA104305318_02645	Acinetobacter baumannii
A0A0J5GPZ7	A0A0J5GPZ7_9BACI	Uncharacterized protein	AB685_23445	Bacillus sp. LL01		KMJ56158;
A0A4U2ZDS1	A0A4U2ZDS1_9BACI	TetR/AcrR family transcriptional regulator	FC756_03840	Lysinibacillus mangiferihumi				PF00440;		IPR023772;IPR009057;IPR001647;	DNA binding [GO:0003677]		DNA binding [GO:0003677]
A0A5E7AGS2	A0A5E7AGS2_PSEFL	L-cystine-binding protein FliY	fliY_4 PS723_00829	Pseudomonas fluorescens				PF00497;		IPR001320;IPR001638;	membrane [GO:0016020]; ligand-gated ion channel activity [GO:0015276]; amino acid transport [GO:0006865]	amino acid transport [GO:0006865]	ligand-gated ion channel activity [GO:0015276]
A0A0M0W7Z6	A0A0M0W7Z6_9BACI	Uncharacterized protein	AMS61_28190	Bacillus sp. FJAT-21351		KOP70072;
A0A0P9IFU3	A0A0P9IFU3_PSEA0	Uncharacterized protein	ALO90_01668	Pseudomonas amygdali pv. aesculi		KPW27111;		PF10282;		IPR019405;IPR011045;IPR015943;
D2ZK82	D2ZK82_9ENTR	Histidine kinase (EC 2.7.13.3)	ENTCAN_08944	Enterobacter cancerogenus ATCC 35316		EFC53963;		PF02518;PF00989;PF17203;PF14689;		IPR003594;IPR036890;IPR005467;IPR000014;IPR035965;IPR013767;IPR033463;IPR029151;IPR004358;IPR039506;	integral component of membrane [GO:0016021]; plasma membrane [GO:0005886]; protein histidine kinase activity [GO:0004673]; regulation of transcription, DNA-templated [GO:0006355]	regulation of transcription, DNA-templated [GO:0006355]	protein histidine kinase activity [GO:0004673]
A0A1J9YLG4	A0A1J9YLG4_9BACI	Uncharacterized protein (Fragment)	BAQ46_07475	Bacillus paranthracis
B2J2Y0	B2J2Y0_NOSP7	Uncharacterized protein	Npun_R3657	Nostoc punctiforme (strain ATCC 29133 / PCC 73102)	npu:Npun_R3657;	ACC82047;
A0A4U9I3L5	A0A4U9I3L5_9ENTR	Colanic acid biosynthesis glycosyltransferase WcaL	NCTC13032_04866	Leclercia adecarboxylata				PF00534;		IPR001296;	transferase activity [GO:0016740]		transferase activity [GO:0016740]
A0A2S8KFH1	A0A2S8KFH1_9MYCO	Type-4 uracil-DNA glycosylase (EC 3.2.2.27)	C6A82_22095	Mycobacterium sp. ITM-2016-00318				PF03167;	TIGR00758;TIGR03914;	IPR005273;IPR005122;IPR036895;	4 iron, 4 sulfur cluster binding [GO:0051539]; metal ion binding [GO:0046872]		4 iron, 4 sulfur cluster binding [GO:0051539]; metal ion binding [GO:0046872]
A0A0M4FY92	A0A0M4FY92_9BACI	Endospore coat-associated protein	AM592_12175	Bacillus gobiensis		ALC82250;			TIGR02905;	IPR011009;IPR014254;
A0A068T1A9	A0A068T1A9_RHIGA	Putative type VI secretion protein TssL	tssL RG540_PA11550	Neorhizobium galegae bv. orientalis str. HAMBI 540	ngg:RG540_PA11550;	CDN51831;		PF09850;PF00691;	TIGR03349;TIGR03350;	IPR006665;IPR036737;IPR017733;IPR017732;IPR038522;	integral component of membrane [GO:0016021]
A0A6I3SHA4	A0A6I3SHA4_HELMO	Uncharacterized protein	GJ688_04495	Heliobacillus mobilis
A0A0N9YE04	A0A0N9YE04_MYCFO	RNA polymerase sigma-70 factor, ECF subfamily	XA26_14220	Mycolicibacterium fortuitum (Mycobacterium fortuitum)	mft:XA26_14220;	ALI25269;		PF04542;PF08281;	TIGR02937;	IPR039425;IPR014284;IPR007627;IPR013249;IPR013325;IPR013324;IPR036388;	DNA binding [GO:0003677]; DNA-binding transcription factor activity [GO:0003700]; sigma factor activity [GO:0016987]; DNA-templated transcription, initiation [GO:0006352]	DNA-templated transcription, initiation [GO:0006352]	DNA binding [GO:0003677]; DNA-binding transcription factor activity [GO:0003700]; sigma factor activity [GO:0016987]
A0A3D3BFH9	A0A3D3BFH9_RHISP	Multidrug DMT transporter permease	DIC56_13825	Rhizobium sp.				PF00892;		IPR000620;	integral component of membrane [GO:0016021]
R7L142	R7L142_9CLOT	Uncharacterized protein	BN581_00049	Clostridium sp. CAG:273				PF01522;PF08239;		IPR011330;IPR002509;IPR003646;	integral component of membrane [GO:0016021]; hydrolase activity, acting on carbon-nitrogen (but not peptide) bonds [GO:0016810]; carbohydrate metabolic process [GO:0005975]	carbohydrate metabolic process [GO:0005975]	hydrolase activity, acting on carbon-nitrogen (but not peptide) bonds [GO:0016810]
A0A507WES1	A0A507WES1_9GAMM	Sec-independent protein translocase protein TatA	tatA FK216_06945	Moraxellaceae bacterium AER2_44_116				PF02416;	TIGR01411;	IPR003369;IPR006312;	integral component of plasma membrane [GO:0005887]; TAT protein transport complex [GO:0033281]; protein transmembrane transporter activity [GO:0008320]; protein transport by the Tat complex [GO:0043953]	protein transport by the Tat complex [GO:0043953]	protein transmembrane transporter activity [GO:0008320]
A0A417GGX4	A0A417GGX4_9CLOT	Asparagine synthase (glutamine-hydrolyzing) (EC 6.3.5.4)	DW757_14070	Clostridium sp. AM29-11AC				PF00733;PF13537;	TIGR01536;	IPR006426;IPR001962;IPR033738;IPR017932;IPR029055;IPR014729;	asparagine synthase (glutamine-hydrolyzing) activity [GO:0004066]; ATP binding [GO:0005524]; asparagine biosynthetic process [GO:0006529]; glutamine metabolic process [GO:0006541]	asparagine biosynthetic process [GO:0006529]; glutamine metabolic process [GO:0006541]	asparagine synthase (glutamine-hydrolyzing) activity [GO:0004066]; ATP binding [GO:0005524]
A0A3M7TVN6	A0A3M7TVN6_9BACI	Carotenoid biosynthesis protein	EBO34_03550	Bacillus sp. KQ-3				PF04240;		IPR007354;	integral component of membrane [GO:0016021]
A0A1Z4QNT9	A0A1Z4QNT9_9NOST	XRE family transcriptional regulator	NIES4074_43540	Cylindrospermum sp. NIES-4074
A0A6I3ZGW9	A0A6I3ZGW9_9MYCO	Cytosine permease	FZI94_20275	Mycolicibacterium sp. CBMA 226				PF02133;		IPR001248;IPR026030;IPR038271;	integral component of membrane [GO:0016021]; transmembrane transporter activity [GO:0022857]		transmembrane transporter activity [GO:0022857]
F6EEB3	F6EEB3_HOYSD	DUF732 domain-containing protein	AS9A_0105	Hoyosella subflava (strain DSM 45089 / JCM 17490 / NBRC 109087 / DQS3-9A1) (Amycolicicoccus subflavus)	asd:AS9A_0105;	AEF38565;		PF05305;		IPR007969;
A0A0D5Y1U8	A0A0D5Y1U8_9PSED	Uncharacterized protein	PCL1606_35030	Pseudomonas chlororaphis	pcz:PCL1606_35030;	AKA24954;
A0A1H3QJ11	A0A1H3QJ11_9CLOT	Uncharacterized protein	SAMN05192546_10998	Tindallia californiensis							integral component of membrane [GO:0016021]
A0A223EHJ1	A0A223EHJ1_9BACI	Uncharacterized protein	BS1321_12540	Peribacillus simplex NBRC 15720 = DSM 1321				PF01041;		IPR000653;IPR015424;IPR015422;IPR015421;	catalytic activity [GO:0003824]		catalytic activity [GO:0003824]
A0A329M5B4	A0A329M5B4_9BACL	HIT family protein	DQG23_30540	Paenibacillus contaminans				PF01230;		IPR001310;IPR011146;IPR036265;	catalytic activity [GO:0003824]		catalytic activity [GO:0003824]
A0A653HWQ3	A0A653HWQ3_9GAMM	Uncharacterized protein	ENHY17A_200223	Moraxellaceae bacterium 17A
A0A3G7YC09	A0A3G7YC09_9PSED	Uncharacterized protein	C4J94_3202	Pseudomonas sp. R5-89-07
A0A562IK74	A0A562IK74_9GAMM	Uncharacterized protein HemY	LX59_01693	Azomonas agilis				PF16918;PF07721;		IPR031636;IPR011717;IPR013026;IPR011990;IPR019734;	identical protein binding [GO:0042802]		identical protein binding [GO:0042802]
A0A1V4HH79	A0A1V4HH79_9BACL	Uncharacterized protein	BC351_29525	Paenibacillus ferrarius
A0A3A5IGA8	A0A3A5IGA8_9BACI	Chaperone protein DnaK (Chaperone protein dnaK) (HSP70) (Heat shock 70 kDa protein) (Heat shock protein 70)	CJ483_18685	Bacillus sp. PK3_68				PF00012;		IPR043129;IPR018181;IPR042030;IPR029047;IPR013126;	ATP binding [GO:0005524]		ATP binding [GO:0005524]
A0A268ISC3	A0A268ISC3_9BACI	Uncharacterized protein	CHI10_10015	Bacillus sp. 7894-2
A0A0D9ANL3	A0A0D9ANL3_PSEST	Homogentisate 1,2-dioxygenase (HGDO) (EC 1.13.11.5) (Homogentisate oxygenase) (Homogentisic acid oxidase) (Homogentisicase)	hmgA UF78_09220	Pseudomonas stutzeri (Pseudomonas perfectomarina)		KJH82312;	UPA00139;UER00339	PF04209;	TIGR01015;	IPR005708;IPR022950;IPR014710;IPR011051;	homogentisate 1,2-dioxygenase activity [GO:0004411]; iron ion binding [GO:0005506]; L-phenylalanine catabolic process [GO:0006559]; tyrosine catabolic process [GO:0006572]	L-phenylalanine catabolic process [GO:0006559]; tyrosine catabolic process [GO:0006572]	homogentisate 1,2-dioxygenase activity [GO:0004411]; iron ion binding [GO:0005506]
A0A1F0VJB8	A0A1F0VJB8_9CORY	ABC transporter ATP-binding protein (Fragment)	HMPREF2943_07440	Corynebacterium sp. HMSC072D12				PF00005;PF08352;		IPR003593;IPR003439;IPR017871;IPR013563;IPR027417;	ATP binding [GO:0005524]; ATPase activity [GO:0016887]; peptide transport [GO:0015833]	peptide transport [GO:0015833]	ATPase activity [GO:0016887]; ATP binding [GO:0005524]
A0A1G5IRE9	A0A1G5IRE9_9BACL	Uncharacterized protein	SAMN05720606_109108	Paenibacillus polysaccharolyticus
A0A165B933	A0A165B933_BACIU	Gifsy-2 prophage protein	B4122_0234	Bacillus subtilis		KZD95262;		PF02586;		IPR003738;IPR036590;	peptidase activity [GO:0008233]; single-stranded DNA binding [GO:0003697]; cellular response to DNA damage stimulus [GO:0006974]; protein-DNA covalent cross-linking [GO:0018142]	cellular response to DNA damage stimulus [GO:0006974]; protein-DNA covalent cross-linking [GO:0018142]	peptidase activity [GO:0008233]; single-stranded DNA binding [GO:0003697]
A0A1A2DF15	A0A1A2DF15_9MYCO	DNA repair protein RecN (Recombination protein N)	A5773_25175	Mycobacterium sp. 852014-52450_SCH5900713		OBF90564;		PF02463;	TIGR00634;	IPR004604;IPR027417;IPR003395;	ATP binding [GO:0005524]; DNA recombination [GO:0006310]; DNA repair [GO:0006281]	DNA recombination [GO:0006310]; DNA repair [GO:0006281]	ATP binding [GO:0005524]
A0A255W9I8	A0A255W9I8_9PSED	Uncharacterized protein	B7L09_28100	Pseudomonas mandelii
A0A089IVU5	A0A089IVU5_PAEDU	Uncharacterized protein	PDUR_15095	Paenibacillus durus (Paenibacillus azotofixans)	pdu:PDUR_15095;	AIQ13094;
A0A1Z4HLM9	A0A1Z4HLM9_9NOSO	Two component transcriptional regulator, winged helix family protein	NIES2107_25500	Nostoc carneum NIES-2107				PF00072;PF00486;		IPR011006;IPR001867;IPR001789;IPR039420;IPR036388;	DNA binding [GO:0003677]; phosphorelay signal transduction system [GO:0000160]; regulation of transcription, DNA-templated [GO:0006355]	phosphorelay signal transduction system [GO:0000160]; regulation of transcription, DNA-templated [GO:0006355]	DNA binding [GO:0003677]
A0A3F2V207	A0A3F2V207_9GAMM	GFA family protein	D6160_14430	Ketobacter sp.				PF04828;		IPR006913;IPR011057;	carbon-sulfur lyase activity [GO:0016846]; metal ion binding [GO:0046872]		carbon-sulfur lyase activity [GO:0016846]; metal ion binding [GO:0046872]
Q3IBX6	CAPP_PSET1	Phosphoenolpyruvate carboxylase (PEPC) (PEPCase) (EC 4.1.1.31)	ppc PSHAb0314	Pseudoalteromonas translucida (strain TAC 125)	pha:PSHAb0314;	CAI89354;		PF00311;		IPR021135;IPR022805;IPR018129;IPR033129;IPR015813;	magnesium ion binding [GO:0000287]; phosphoenolpyruvate carboxylase activity [GO:0008964]; carbon fixation [GO:0015977]; oxaloacetate metabolic process [GO:0006107]; tricarboxylic acid cycle [GO:0006099]	carbon fixation [GO:0015977]; oxaloacetate metabolic process [GO:0006107]; tricarboxylic acid cycle [GO:0006099]	magnesium ion binding [GO:0000287]; phosphoenolpyruvate carboxylase activity [GO:0008964]
A0A0S1Y276	A0A0S1Y276_9BORD	IclR family transcriptional regulator	ASB57_15275	Bordetella sp. N		ALM84154;		PF09339;PF01614;		IPR029016;IPR014757;IPR005471;IPR036388;IPR036390;	DNA binding [GO:0003677]; regulation of transcription, DNA-templated [GO:0006355]	regulation of transcription, DNA-templated [GO:0006355]	DNA binding [GO:0003677]
R5JVK2	R5JVK2_9CLOT	Uncharacterized protein	BN743_01666	Clostridium sp. CAG:632				PF11187;		IPR029058;IPR024499;
A0A0C2KH25	A0A0C2KH25_9VIBR	60 kDa chaperonin (GroEL protein) (Protein Cpn60)	groEL groL OJ16_02700	Vibrio renipiscarius		KII81176;		PF00118;	TIGR02348;	IPR018370;IPR001844;IPR002423;IPR027409;IPR027413;IPR027410;	cytoplasm [GO:0005737]; ATP binding [GO:0005524]; unfolded protein binding [GO:0051082]; protein refolding [GO:0042026]	protein refolding [GO:0042026]	ATP binding [GO:0005524]; unfolded protein binding [GO:0051082]
P37652	BCSB_ECOLI	Cyclic di-GMP-binding protein (Cellulose synthase regulatory subunit)	bcsB yhjN b3532 JW3500	Escherichia coli (strain K12)	ecj:JW3500;eco:b3532;	AAC76557;BAE77762;	UPA00694	PF03170;		IPR003920;IPR018513;IPR008979;	integral component of membrane [GO:0016021]; plasma membrane [GO:0005886]; cellulose biosynthetic process [GO:0030244]; UDP-glucose metabolic process [GO:0006011]	cellulose biosynthetic process [GO:0030244]; UDP-glucose metabolic process [GO:0006011]
S2EUN1	S2EUN1_9PSED	MPN domain-containing protein	PG5_47370	Pseudomonas sp. G5(2012)		EPA94786;		PF04002;		IPR037518;IPR025657;IPR001405;IPR020891;	metal ion binding [GO:0046872]; metallopeptidase activity [GO:0008237]		metal ion binding [GO:0046872]; metallopeptidase activity [GO:0008237]
A0A318B845	A0A318B845_9CAUL	Uncharacterized protein	DMC18_12590	Caulobacter sp. D5				PF02452;		IPR003477;IPR011067;	DNA binding [GO:0003677]		DNA binding [GO:0003677]
A0A4Y6J3M6	A0A4Y6J3M6_9GAMM	LysR family transcriptional regulator	FGA12_15940	Shewanella marisflavi				PF00126;PF03466;		IPR005119;IPR000847;IPR036388;IPR036390;	DNA-binding transcription factor activity [GO:0003700]		DNA-binding transcription factor activity [GO:0003700]
A0A1T1IFJ0	A0A1T1IFJ0_9PSED	Uncharacterized protein	MF4836_03195	Pseudomonas sp. MF4836				PF16220;PF04773;		IPR006860;IPR032623;IPR012373;
A0A2G8MUI3	A0A2G8MUI3_9PSED	NAD(P)-dependent oxidoreductase	CQW31_23110	Pseudomonas sp. 382				PF00106;		IPR036291;IPR020904;IPR002347;	oxidoreductase activity [GO:0016491]		oxidoreductase activity [GO:0016491]
A0A4P6YVA1	A0A4P6YVA1_9LACT	Copper oxidase	EQG49_09475	Weissella cryptocerci	wei:EQG49_09475;			PF07731;PF07732;		IPR011706;IPR011707;IPR033138;IPR002355;IPR008972;	copper ion binding [GO:0005507]; oxidoreductase activity [GO:0016491]		copper ion binding [GO:0005507]; oxidoreductase activity [GO:0016491]
A0A0S2RZJ8	A0A0S2RZJ8_9BACL	Uncharacterized protein	ASL14_00315	Paenibacillus sp. IHB B 3084	paih:ASL14_00315;	ALP34844;
A0A1I1NHL5	A0A1I1NHL5_9BACI	Competence protein ComFA	SAMN04488168_11369	Bacillus sp. 491mf				PF00271;PF04851;		IPR006935;IPR014001;IPR001650;IPR027417;	ATP binding [GO:0005524]; DNA binding [GO:0003677]; hydrolase activity [GO:0016787]		ATP binding [GO:0005524]; DNA binding [GO:0003677]; hydrolase activity [GO:0016787]
A0A1X7G8Q1	A0A1X7G8Q1_9BACI	Prespore-specific regulator (RsfA family transcriptional regulator) (Transcriptional regulator)	B1B01_21885 BEH_23680 CJ485_15570 SAMN06296056_108103	Bacillus filamentosus	beo:BEH_23680;	AKO94827;			TIGR02894;	IPR014243;IPR017877;
A0A2C6WEV9	A0A2C6WEV9_NOSLI	DUF5615 domain-containing protein	VF13_10275	Nostoc linckia z16				PF18480;		IPR041049;
A0A3A1VET6	A0A3A1VET6_9BACL	DUF58 domain-containing protein	D3P08_04580	Paenibacillus nanensis				PF01882;		IPR002881;	integral component of membrane [GO:0016021]
A0A2N1DWV4	A0A2N1DWV4_9PSED	Copper oxidase	BI292_04885	Pseudomonas sp. 43NM1				PF00394;PF07731;PF07732;	TIGR01480;TIGR01409;	IPR001117;IPR011706;IPR011707;IPR006376;IPR033138;IPR002355;IPR008972;IPR034284;IPR034282;IPR034279;IPR006311;IPR019546;	periplasmic space [GO:0042597]; copper ion binding [GO:0005507]; oxidoreductase activity [GO:0016491]		copper ion binding [GO:0005507]; oxidoreductase activity [GO:0016491]
A0A0A2HJW5	A0A0A2HJW5_CLOBO	Biotin synthase	SD74_09040	Clostridium botulinum		KIN81660;		PF04055;	TIGR03956;	IPR013785;IPR010722;IPR006638;IPR024021;IPR034422;IPR007197;	catalytic activity [GO:0003824]; iron-sulfur cluster binding [GO:0051536]; metal ion binding [GO:0046872]		catalytic activity [GO:0003824]; iron-sulfur cluster binding [GO:0051536]; metal ion binding [GO:0046872]
A0A0A3ZPN3	A0A0A3ZPN3_9ENTR	Multicopper oxidase	NH00_21490	Enterobacter cancerogenus		KGT87683;		PF00394;PF07731;PF07732;PF10518;		IPR001117;IPR011706;IPR011707;IPR002355;IPR008972;IPR006311;IPR019546;	copper ion binding [GO:0005507]; oxidoreductase activity [GO:0016491]		copper ion binding [GO:0005507]; oxidoreductase activity [GO:0016491]
A0A2B4P587	A0A2B4P587_9BACI	Uncharacterized protein	COL29_30020 COL32_25510	Bacillus pseudomycoides				PF13791;PF13800;		IPR025672;IPR029101;	integral component of membrane [GO:0016021]
A0A244CPQ2	A0A244CPQ2_9GAMM	EAL domain-containing protein	B1199_10335	Pseudoalteromonas ulvae				PF00563;		IPR001633;IPR035919;	integral component of membrane [GO:0016021]
A0A1C3SNS4	A0A1C3SNS4_STRMC	Transmembrane component BL0694 of energizing module of predicted ECF transporter	SMA679_0972	Streptococcus macedonicus						IPR043502;	integral component of membrane [GO:0016021]
A0A0N1FAQ5	A0A0N1FAQ5_9BACI	ATP-dependent DNA helicase RecG (EC 3.6.4.12)	recG AFL42_03740	Oceanobacillus caeni		KPH77143;		PF00270;PF00271;PF17191;	TIGR00643;	IPR004609;IPR011545;IPR014001;IPR001650;IPR012340;IPR027417;IPR033454;	ATP binding [GO:0005524]; DNA helicase activity [GO:0003678]; nucleic acid binding [GO:0003676]; DNA recombination [GO:0006310]; DNA repair [GO:0006281]	DNA recombination [GO:0006310]; DNA repair [GO:0006281]	ATP binding [GO:0005524]; DNA helicase activity [GO:0003678]; nucleic acid binding [GO:0003676]
A0A558F8X1	A0A558F8X1_9PSED	Uncharacterized protein	FPT12_17500	Pseudomonas sp. H3(2019)
A0A1H8UH43	A0A1H8UH43_9BACL	Deleted.
A0A415WNB6	A0A415WNB6_9CLOT	Uncharacterized protein	DW223_03105	Butyricicoccus sp. AM18-35							integral component of membrane [GO:0016021]
A0A133Q1B2	A0A133Q1B2_STALU	ABC transporter, substrate-binding protein, QAT family	HMPREF3225_02117	Staphylococcus lugdunensis		KXA36665;		PF00528;PF04069;		IPR007210;IPR000515;IPR035906;	ATP-binding cassette (ABC) transporter complex [GO:0043190]; transmembrane transporter activity [GO:0022857]; nickel cation transport [GO:0015675]	nickel cation transport [GO:0015675]	transmembrane transporter activity [GO:0022857]
A0A0Q9NLX1	A0A0Q9NLX1_9BACL	Uncharacterized protein	ASL11_00985	Paenibacillus sp. Soil750		KRE75442;
A0A2W4DGY2	A0A2W4DGY2_9RHIZ	60 kDa chaperonin (GroEL protein) (Protein Cpn60)	groL groEL CPJ17_06185	Rhizobium tumorigenes				PF00118;	TIGR02348;	IPR018370;IPR001844;IPR002423;IPR027409;IPR027413;IPR027410;	cytoplasm [GO:0005737]; ATP binding [GO:0005524]; unfolded protein binding [GO:0051082]; protein refolding [GO:0042026]	protein refolding [GO:0042026]	ATP binding [GO:0005524]; unfolded protein binding [GO:0051082]
A0A2X1Q519	A0A2X1Q519_KLEPN	Acyltransferase family	NCTC9645_00122	Klebsiella pneumoniae				PF01757;		IPR002656;	integral component of membrane [GO:0016021]; transferase activity, transferring acyl groups other than amino-acyl groups [GO:0016747]		transferase activity, transferring acyl groups other than amino-acyl groups [GO:0016747]
A0A0E0UL36	A0A0E0UL36_SINMB	Transport secretion system IV, VirB1 protein	SinmeB_6226	Sinorhizobium meliloti (strain BL225C)	smq:SinmeB_6226;	AEG07351;		PF01464;		IPR008258;
A0A1R3TRL1	A0A1R3TRL1_9RHIZ	Beta-lactamase (EC 3.5.2.6)	bla_1 DSM25558_3741	Agrobacterium sp. DSM 25558				PF00905;		IPR012338;IPR002137;IPR001460;	beta-lactamase activity [GO:0008800]; penicillin binding [GO:0008658]; antibiotic catabolic process [GO:0017001]; response to antibiotic [GO:0046677]	antibiotic catabolic process [GO:0017001]; response to antibiotic [GO:0046677]	beta-lactamase activity [GO:0008800]; penicillin binding [GO:0008658]
A0A1E8B5W0	A0A1E8B5W0_BACMY	Uncharacterized protein	BWGOE8_30950	Bacillus mycoides		OFD77735;		PF08863;		IPR014962;
A0A088QEV3	A0A088QEV3_9CORY	FAD binding domain protein	DR71_97	Corynebacterium sp. ATCC 6931	coa:DR71_97;	AIN81803;		PF07992;		IPR036188;IPR023753;	integral component of membrane [GO:0016021]; oxidoreductase activity [GO:0016491]		oxidoreductase activity [GO:0016491]
A0A2N8H1Z4	A0A2N8H1Z4_9PSED	Uncharacterized protein	C1X30_15735	Pseudomonas sp. FW305-BF6				PF03458;		IPR005115;	integral component of membrane [GO:0016021]; plasma membrane [GO:0005886]
R4U7X6	R4U7X6_9MYCO	Uncharacterized protein	MASS_1090	Mycobacteroides abscessus subsp. bolletii 50594	mabb:MASS_1090;	AGM27692;
A0A1S2RDT3	A0A1S2RDT3_9BACI	G5 domain-containing protein	BIV60_03130	Bacillus sp. MUM 116				PF06725;PF03990;PF07501;		IPR010611;IPR007137;IPR011098;IPR036908;	outer membrane [GO:0019867]; hydrolase activity, hydrolyzing O-glycosyl compounds [GO:0004553]; peptidoglycan turnover [GO:0009254]	peptidoglycan turnover [GO:0009254]	hydrolase activity, hydrolyzing O-glycosyl compounds [GO:0004553]
A0A4S5JAV9	A0A4S5JAV9_9RHIZ	Uncharacterized protein	EHS39_15890	Ensifer sp. MPMI2T
E5WQW7	E5WQW7_9BACI	Uncharacterized protein	HMPREF1013_04857	Bacillus sp. 2_A_57_CT2		EFV74831;
A0A1X0A0A1	A0A1X0A0A1_9MYCO	Dolichyl-phosphate-mannose--protein mannosyltransferase (EC 2.4.1.109)	BST12_07470	Mycobacterium angelicum			UPA00378	PF02366;PF16192;		IPR027005;IPR003342;IPR032421;	integral component of membrane [GO:0016021]; plasma membrane [GO:0005886]; dolichyl-phosphate-mannose-protein mannosyltransferase activity [GO:0004169]		dolichyl-phosphate-mannose-protein mannosyltransferase activity [GO:0004169]
A0A3S5XVL0	A0A3S5XVL0_LELAM	Cyclic di-GMP-binding protein (Cellulose synthase regulatory subunit)	CO697_15680	Lelliottia amnigena (Enterobacter amnigenus)			UPA00694	PF03170;		IPR003920;IPR018513;IPR008979;	integral component of membrane [GO:0016021]; plasma membrane [GO:0005886]; cellulose biosynthetic process [GO:0030244]; UDP-glucose metabolic process [GO:0006011]	cellulose biosynthetic process [GO:0030244]; UDP-glucose metabolic process [GO:0006011]
A0A085RUJ2	A0A085RUJ2_VIBCL	Uncharacterized protein		Vibrio cholerae		KFD79607;		PF11173;		IPR021343;
A0A241WD99	A0A241WD99_9GAMM	DNA-binding response regulator	B9T34_00615	Acinetobacter sp. ANC 3813				PF00072;PF00486;		IPR011006;IPR001867;IPR001789;IPR039420;IPR036388;	DNA binding [GO:0003677]; phosphorelay signal transduction system [GO:0000160]; regulation of transcription, DNA-templated [GO:0006355]	phosphorelay signal transduction system [GO:0000160]; regulation of transcription, DNA-templated [GO:0006355]	DNA binding [GO:0003677]
A0A379U446	A0A379U446_SALDZ	Putative membrane protein	STY4557 NCTC10060_04851	Salmonella diarizonae
A0A0A0IAY5	A0A0A0IAY5_CLOHA	Peptidase S1 domain-containing protein	Z961_12440	Clostridium haemolyticum NCTC 8350		KGM98619;		PF00089;		IPR009003;IPR043504;IPR001254;	serine-type endopeptidase activity [GO:0004252]		serine-type endopeptidase activity [GO:0004252]
A0A0K9YX76	A0A0K9YX76_9BACL	Glutamate synthase	ADS79_04540	Brevibacillus reuszeri		KNB73242;		PF01645;		IPR013785;IPR024188;IPR002932;	integral component of membrane [GO:0016021]; glutamate synthase activity [GO:0015930]; glutamate biosynthetic process [GO:0006537]	glutamate biosynthetic process [GO:0006537]	glutamate synthase activity [GO:0015930]
A0A0B5QB97	A0A0B5QB97_CLOBE	MurR/RpiR family transcriptional regulator (RpiR family transcriptional regulator) (Transcriptional regulator, RpiR family)	CBEIBR21_07105 CIBE_1711 LF65_01585	Clostridium beijerinckii (Clostridium MP)	cbei:LF65_01585;	AJG98190;		PF01418;PF01380;		IPR009057;IPR000281;IPR035472;IPR001347;IPR036388;	carbohydrate derivative binding [GO:0097367]; DNA-binding transcription factor activity [GO:0003700]; carbohydrate derivative metabolic process [GO:1901135]	carbohydrate derivative metabolic process [GO:1901135]	carbohydrate derivative binding [GO:0097367]; DNA-binding transcription factor activity [GO:0003700]
F8FBE1	F8FBE1_PAEMK	Transcription regulator Crp family protein	KNP414_03970	Paenibacillus mucilaginosus (strain KNP414)	pms:KNP414_03970;	AEI42508;		PF00027;PF13545;		IPR018490;IPR000595;IPR012318;IPR018335;IPR036390;	DNA binding [GO:0003677]; DNA-binding transcription factor activity [GO:0003700]		DNA binding [GO:0003677]; DNA-binding transcription factor activity [GO:0003700]
A0A4Q1SYC4	A0A4Q1SYC4_9BACL	DUF3939 domain-containing protein	EIZ39_10645	Ammoniphilus sp. CFH 90114				PF13075;		IPR025071;
A0A1Q8USL4	A0A1Q8USL4_ALKPS	Uncharacterized protein	BTR23_11005	Alkalihalobacillus pseudofirmus (Bacillus pseudofirmus)
A0A2M8YVN0	A0A2M8YVN0_9BACI	Metal-dependent carboxypeptidase (EC 3.4.17.19)	BDB10_3203	Bacillus sp. YR288				PF02074;		IPR001333;	metal ion binding [GO:0046872]; metallocarboxypeptidase activity [GO:0004181]		metal ion binding [GO:0046872]; metallocarboxypeptidase activity [GO:0004181]
A0A1G8EWS8	A0A1G8EWS8_9VIBR	60 kDa chaperonin (GroEL protein) (Protein Cpn60)	groL groEL SAMN04488136_12718	Vibrio xiamenensis				PF00118;	TIGR02348;	IPR018370;IPR001844;IPR002423;IPR027409;IPR027413;IPR027410;	cytoplasm [GO:0005737]; ATP binding [GO:0005524]; unfolded protein binding [GO:0051082]; protein refolding [GO:0042026]	protein refolding [GO:0042026]	ATP binding [GO:0005524]; unfolded protein binding [GO:0051082]
A0A327RN73	A0A327RN73_9BACI	LPXTG-motif cell wall-anchored protein	C8K50_1088	Bacillus sp. YR335				PF02368;PF00932;		IPR003343;IPR008964;IPR001322;IPR036415;IPR015943;	integral component of membrane [GO:0016021]
L9LPY8	L9LPY8_9GAMM	Uncharacterized protein	ACINWC743_A0653	Acinetobacter sp. WC-743		ELW77070;
A0A1S7RZ63	A0A1S7RZ63_9RHIZ	Uncharacterized protein	AGR5A_Lc70227	Agrobacterium genomosp. 5 str. CFBP 6626						IPR036866;
A0A1G9Q6R7	A0A1G9Q6R7_9BACI	Phosphoenolpyruvate-protein phosphotransferase (EC 2.7.3.9) (Phosphotransferase system, enzyme I)	SAMN05443253_101663	Bacillus sp. OK048				PF05524;PF00391;PF02896;	TIGR01417;	IPR008279;IPR018274;IPR000121;IPR023151;IPR036637;IPR024692;IPR006318;IPR008731;IPR036618;IPR015813;IPR040442;	cytoplasm [GO:0005737]; kinase activity [GO:0016301]; metal ion binding [GO:0046872]; phosphoenolpyruvate-protein phosphotransferase activity [GO:0008965]; phosphoenolpyruvate-dependent sugar phosphotransferase system [GO:0009401]	phosphoenolpyruvate-dependent sugar phosphotransferase system [GO:0009401]	kinase activity [GO:0016301]; metal ion binding [GO:0046872]; phosphoenolpyruvate-protein phosphotransferase activity [GO:0008965]
A0A1Z4KE79	A0A1Z4KE79_ANAVA	Uncharacterized protein	NIES23_00370	Trichormus variabilis NIES-23				PF08659;PF14765;		IPR036291;IPR020807;IPR042104;IPR013968;
A0A024QA25	A0A024QA25_9BACI	Phage shock protein A	BN990_01405	Virgibacillus massiliensis		CDQ39122;		PF04012;		IPR007157;
A0A133Z6Q9	A0A133Z6Q9_9CORY	Ferric iron reductase	CJ202_04150 HMPREF1861_00159	Corynebacterium kroppenstedtii		KXB51126;		PF11575;		IPR024726;	2 iron, 2 sulfur cluster binding [GO:0051537]		2 iron, 2 sulfur cluster binding [GO:0051537]
A0A3P5CHJ8	A0A3P5CHJ8_ECOLX	Transposase (Identified by ISEscan HMM)	BANRA_02653	Escherichia coli						IPR001584;	DNA integration [GO:0015074]	DNA integration [GO:0015074]
A0A1I2MK47	A0A1I2MK47_9BACI	SsrA-binding protein (Small protein B)	smpB SAMN05216353_11380	Halobacillus alkaliphilus				PF01668;	TIGR00086;	IPR023620;IPR000037;IPR020081;	cytoplasm [GO:0005737]; RNA binding [GO:0003723]; trans-translation [GO:0070929]	trans-translation [GO:0070929]	RNA binding [GO:0003723]
A0A3U8I6A2	A0A3U8I6A2_SALTM	Deleted.
A0A0H4W2K3	A0A0H4W2K3_9BORD	Uncharacterized protein	ACR54_01717 ACR54_03149	Bordetella hinzii	bhz:ACR54_01717;bhz:ACR54_03149;	AKQ55039;AKQ56451;		PF13358;PF13592;		IPR009057;IPR038717;IPR025959;
A0A448I5M5	A0A448I5M5_MYCCI	Uncharacterized protein	NCTC10485_01916	Mycolicibacterium chitae (Mycobacterium chitae)
A0A2T3NBL4	A0A2T3NBL4_9GAMM	TetR/AcrR family transcriptional regulator	C9I98_24240	Photobacterium sanctipauli				PF14246;PF00440;		IPR009057;IPR001647;IPR036271;IPR039536;	DNA binding [GO:0003677]		DNA binding [GO:0003677]
A0A3R9P7H8	A0A3R9P7H8_9BACI	Stage II sporulation protein P	D7Z54_04735	Bacillus salarius				PF07454;	TIGR02867;	IPR010897;	integral component of membrane [GO:0016021]
A0A0P8UYD4	A0A0P8UYD4_9CLOT	S1 motif domain-containing protein	TR13x_07700	Caloranaerobacter sp. TR13		KPU26892;		PF17674;PF00575;PF09371;PF16921;		IPR041692;IPR012340;IPR012337;IPR010994;IPR022967;IPR003029;IPR044146;IPR023323;IPR023319;IPR018974;IPR032639;IPR006641;IPR037027;	nucleic acid binding [GO:0003676]; nucleobase-containing compound metabolic process [GO:0006139]	nucleobase-containing compound metabolic process [GO:0006139]	nucleic acid binding [GO:0003676]
A0A0L1LDG4	A0A0L1LDG4_9VIBR	Fatty acid metabolism regulator protein	fadR ACS79_05110	Vibrio lentus		KNH14186;		PF07840;PF00392;	TIGR02812;	IPR014178;IPR028374;IPR008920;IPR000524;IPR036388;IPR036390;	cytoplasm [GO:0005737]; DNA binding [GO:0003677]; DNA-binding transcription factor activity [GO:0003700]; fatty-acyl-CoA binding [GO:0000062]; fatty acid metabolic process [GO:0006631]; regulation of fatty acid metabolic process [GO:0019217]	fatty acid metabolic process [GO:0006631]; regulation of fatty acid metabolic process [GO:0019217]	DNA binding [GO:0003677]; DNA-binding transcription factor activity [GO:0003700]; fatty-acyl-CoA binding [GO:0000062]
A0A657LQ52	A0A657LQ52_9RHIZ	Peptidase	AX760_04010	Pararhizobium antarcticum				PF03411;		IPR009045;IPR005073;	outer membrane-bounded periplasmic space [GO:0030288]; serine-type endopeptidase activity [GO:0004252]		serine-type endopeptidase activity [GO:0004252]
A0A1L3GJ48	A0A1L3GJ48_PELAE	Uncharacterized protein	A7E75_13815	Pelobacter acetylenicus
A0A161UPZ8	A0A161UPZ8_9GAMM	TonB-dependent receptor	A1L58_02330	Shewanella baltica		KZK68341;		PF07715;PF00593;	TIGR01785;TIGR01786;	IPR039426;IPR012910;IPR037066;IPR000531;IPR011276;IPR010949;IPR036942;	cell outer membrane [GO:0009279]; heme transmembrane transporter activity [GO:0015232]		heme transmembrane transporter activity [GO:0015232]
A0A1C5TJ04	A0A1C5TJ04_9CLOT	Deoxyguanosinetriphosphate triphosphohydrolase-like protein	dgt SAMEA3545336_01819	uncultured Clostridium sp.				PF01966;PF13286;	TIGR01353;	IPR006261;IPR023023;IPR003607;IPR006674;IPR026875;	triphosphoric monoester hydrolase activity [GO:0016793]		triphosphoric monoester hydrolase activity [GO:0016793]
A0A0D3V8K7	A0A0D3V8K7_9BACL	Prephenate dehydrogenase (EC 1.3.1.12)	UB51_05530	Paenibacillus sp. IHBB 10380	pih:UB51_05530;	AJS58047;	UPA00122;UER00961	PF02153;		IPR008927;IPR002912;IPR036291;IPR003099;	prephenate dehydrogenase (NAD+) activity [GO:0008977]; prephenate dehydrogenase (NADP+) activity [GO:0004665]; tyrosine biosynthetic process [GO:0006571]	tyrosine biosynthetic process [GO:0006571]	prephenate dehydrogenase (NAD+) activity [GO:0008977]; prephenate dehydrogenase (NADP+) activity [GO:0004665]
A0A432AW05	A0A432AW05_CHLPH	Macrolide export ATP-binding/permease protein MacB (EC 7.6.2.-)	macB EKD02_04850 FP507_03115	Chlorobium phaeovibrioides				PF00005;PF02687;PF12704;		IPR003593;IPR003838;IPR003439;IPR017871;IPR017911;IPR025857;IPR027417;	integral component of plasma membrane [GO:0005887]; ATP binding [GO:0005524]; ATPase activity [GO:0016887]; ATPase-coupled xenobiotic transmembrane transporter activity [GO:0008559]; efflux transmembrane transporter activity [GO:0015562]; response to antibiotic [GO:0046677]; xenobiotic detoxification by transmembrane export across the plasma membrane [GO:1990961]	response to antibiotic [GO:0046677]; xenobiotic detoxification by transmembrane export across the plasma membrane [GO:1990961]	ATPase activity [GO:0016887]; ATPase-coupled xenobiotic transmembrane transporter activity [GO:0008559]; ATP binding [GO:0005524]; efflux transmembrane transporter activity [GO:0015562]
A0A1H3KKS1	A0A1H3KKS1_9CLOT	YbbR domain-containing protein	SAMN05192546_102398	Tindallia californiensis				PF07949;		IPR012505;
A0A2N5ICL8	A0A2N5ICL8_9BACI	HTH cro/C1-type domain-containing protein	CVD28_04565	Bacillus sp. M6-12				PF01381;		IPR001387;IPR010982;	DNA binding [GO:0003677]		DNA binding [GO:0003677]
A0A0Q6RQK1	A0A0Q6RQK1_9RHIZ	ABC transporter ATP-binding protein	ASC96_09575	Rhizobium sp. Root1204		KQV31486;		PF00005;		IPR003593;IPR003439;IPR017871;IPR027417;	ATP binding [GO:0005524]; ATPase activity [GO:0016887]		ATPase activity [GO:0016887]; ATP binding [GO:0005524]
A0A4Q8WY26	A0A4Q8WY26_ENTCL	DctA-YdbH domain-containing protein (Fragment)	EGM92_14715	Enterobacter cloacae				PF11739;		IPR021730;
A0A5E7MLL3	A0A5E7MLL3_PSEFL	Uncharacterized protein	PS865_04086	Pseudomonas fluorescens
A0A0P6Z5H9	A0A0P6Z5H9_VIBSP	Hydrolase (Putative hydrolase)	BCT15_03450 BCT47_22910 BCV19_02255 CWO04_17245 VSPL_37760	Vibrio splendidus		KPL99380;		PF00561;		IPR029058;IPR000073;IPR012020;	hydrolase activity [GO:0016787]		hydrolase activity [GO:0016787]
A0A257WWK5	A0A257WWK5_9CAUL	Antitoxin	B7Z44_15695	Caulobacter sp. 12-67-6				PF02604;		IPR006442;IPR036165;
A0A4R2KMZ2	A0A4R2KMZ2_9CLOT	Pyruvate formate lyase activating enzyme	EV214_11187	Marinisporobacter balticus				PF04055;		IPR017896;IPR013785;IPR040074;IPR034457;IPR012839;IPR001989;IPR007197;	4 iron, 4 sulfur cluster binding [GO:0051539]; lyase activity [GO:0016829]; metal ion binding [GO:0046872]; oxidoreductase activity [GO:0016491]		4 iron, 4 sulfur cluster binding [GO:0051539]; lyase activity [GO:0016829]; metal ion binding [GO:0046872]; oxidoreductase activity [GO:0016491]
A0A0J7G6K7	A0A0J7G6K7_BACCE	Acetyltransferase	TU62_09370	Bacillus cereus		KMP76500;		PF13673;		IPR016181;IPR000182;	N-acetyltransferase activity [GO:0008080]		N-acetyltransferase activity [GO:0008080]
A0A4Q0VC10	A0A4Q0VC10_CLOTA	Uncharacterized protein	DP130_11360	Clostridium tetani							integral component of membrane [GO:0016021]
A0A3A9K924	A0A3A9K924_9BACI	Uncharacterized protein	CR203_10900	Salipaludibacillus neizhouensis				PF04854;		IPR006938;	integral component of membrane [GO:0016021]
A0A291KMI7	A0A291KMI7_9BACI	4-hydroxy-3-methylbut-2-en-1-yl diphosphate synthase (flavodoxin) (EC 1.17.7.3) (1-hydroxy-2-methyl-2-(E)-butenyl 4-diphosphate synthase)	ispG COP00_07070	Bacillus glycinifermentans			UPA00056;UER00096	PF04551;	TIGR00612;	IPR011005;IPR016425;IPR004588;	4 iron, 4 sulfur cluster binding [GO:0051539]; 4-hydroxy-3-methylbut-2-en-1-yl diphosphate synthase activity [GO:0046429]; iron ion binding [GO:0005506]; isopentenyl diphosphate biosynthetic process, methylerythritol 4-phosphate pathway [GO:0019288]; terpenoid biosynthetic process [GO:0016114]	isopentenyl diphosphate biosynthetic process, methylerythritol 4-phosphate pathway [GO:0019288]; terpenoid biosynthetic process [GO:0016114]	4-hydroxy-3-methylbut-2-en-1-yl diphosphate synthase activity [GO:0046429]; 4 iron, 4 sulfur cluster binding [GO:0051539]; iron ion binding [GO:0005506]
A0A2W1LRK5	A0A2W1LRK5_9BACL	RNA polymerase subunit sigma-24	DNH61_04290	Paenibacillus sambharensis				PF04542;PF08281;	TIGR02937;	IPR039425;IPR014284;IPR007627;IPR013249;IPR013325;IPR013324;IPR036388;	DNA binding [GO:0003677]; DNA-binding transcription factor activity [GO:0003700]; sigma factor activity [GO:0016987]; DNA-templated transcription, initiation [GO:0006352]	DNA-templated transcription, initiation [GO:0006352]	DNA binding [GO:0003677]; DNA-binding transcription factor activity [GO:0003700]; sigma factor activity [GO:0016987]
A0A0F4ESL1	A0A0F4ESL1_9MYCO	Glucose epimerase/dehydratase	galE2 MLPM_2428	Mycobacterium lepromatosis		KJX74605;		PF01370;		IPR001509;IPR036291;	catalytic activity [GO:0003824]		catalytic activity [GO:0003824]
A0A1Q8DWZ6	A0A1Q8DWZ6_9GAMM	ABC transporter substrate-binding protein	BTV98_02735	Psychrobacter sp. Cmf 22.2				PF04392;		IPR007487;IPR028082;
A0A1A0M185	A0A1A0M185_9MYCO	Metal-dependent hydrolase	A5642_04250	Mycolicibacterium mucogenicum		OBA79145;		PF10118;		IPR016516;	hydrolase activity [GO:0016787]		hydrolase activity [GO:0016787]
A0A4R0DYF4	A0A4R0DYF4_9GAMM	Glycosyltransferase family 2 protein	E0H83_06580	Acinetobacter sp. ANC 4472				PF00535;		IPR001173;IPR029044;	transferase activity [GO:0016740]		transferase activity [GO:0016740]
A0A1M6GME4	A0A1M6GME4_9CLOT	Aspartokinase (EC 2.7.2.4)	SAMN02745176_02426	Lutispora thermophila DSM 19022			UPA00034;UER00015, UPA00050;UER00461, UPA00051;UER00462	PF00696;PF01842;PF13840;	TIGR00657;	IPR036393;IPR002912;IPR041740;IPR001048;IPR005260;IPR001341;IPR018042;IPR027795;	aspartate kinase activity [GO:0004072]; ATP binding [GO:0005524]; diaminopimelate biosynthetic process [GO:0019877]; lysine biosynthetic process via diaminopimelate [GO:0009089]; threonine biosynthetic process [GO:0009088]	diaminopimelate biosynthetic process [GO:0019877]; lysine biosynthetic process via diaminopimelate [GO:0009089]; threonine biosynthetic process [GO:0009088]	aspartate kinase activity [GO:0004072]; ATP binding [GO:0005524]
A0A1M5X7M9	A0A1M5X7M9_9VIBR	Holliday junction ATP-dependent DNA helicase RuvA (EC 3.6.4.12)	ruvA VA7868_01027	Vibrio aerogenes CECT 7868				PF07499;PF01330;	TIGR00084;	IPR013849;IPR003583;IPR012340;IPR000085;IPR010994;IPR011114;IPR036267;	Holliday junction helicase complex [GO:0009379]; ATP binding [GO:0005524]; DNA binding [GO:0003677]; four-way junction helicase activity [GO:0009378]; DNA recombination [GO:0006310]; DNA repair [GO:0006281]; SOS response [GO:0009432]	DNA recombination [GO:0006310]; DNA repair [GO:0006281]; SOS response [GO:0009432]	ATP binding [GO:0005524]; DNA binding [GO:0003677]; four-way junction helicase activity [GO:0009378]
A0A2T5PQ01	A0A2T5PQ01_9PSED	Phenylalanyl-tRNA synthetase (EC 6.1.1.20)	DBO86_06810	Pseudomonas indoloxydans				PF01409;		IPR006195;IPR005121;IPR036690;IPR004530;IPR002319;	cytoplasm [GO:0005737]; ATP binding [GO:0005524]; phenylalanine-tRNA ligase activity [GO:0004826]; tRNA binding [GO:0000049]; phenylalanyl-tRNA aminoacylation [GO:0006432]	phenylalanyl-tRNA aminoacylation [GO:0006432]	ATP binding [GO:0005524]; phenylalanine-tRNA ligase activity [GO:0004826]; tRNA binding [GO:0000049]
A0A0N0JFG4	A0A0N0JFG4_9RHIZ	Benzaldehyde dehydrogenase	IP85_20905	Rhizobium sp. AAP116		KPF51765;		PF00171;		IPR016161;IPR016163;IPR016160;IPR029510;IPR016162;IPR015590;	oxidoreductase activity, acting on the aldehyde or oxo group of donors, NAD or NADP as acceptor [GO:0016620]		oxidoreductase activity, acting on the aldehyde or oxo group of donors, NAD or NADP as acceptor [GO:0016620]
A0A316SH14	A0A316SH14_CLOSP	Uncharacterized protein	DBY41_00760	Clostridium sp.
C5QSI2	C5QSI2_9STAP	Uncharacterized protein	HMPREF0793_2188	Staphylococcus caprae M23864:W1		EES40168;		PF07564;		IPR011439;	integral component of membrane [GO:0016021]
A0A164B5L1	A0A164B5L1_MYCKA	Uncharacterized protein	A4G28_04665	Mycobacterium kansasii		KZS63140;		PF14041;		IPR025971;
A0A239RT97	A0A239RT97_ACIJO	Phage anti-repressor protein	AJ0707_00975	Acinetobacter johnsonii				PF10543;		IPR018873;
A0A1H6IZJ3	A0A1H6IZJ3_9MYCO	DUF1942 domain-containing protein	SAMN04489835_1272	Mycolicibacterium rutilum				PF09167;		IPR029050;IPR015250;	extracellular space [GO:0005615]
A0A427E5S3	A0A427E5S3_9PSED	L-threonine-O-3-phosphate decarboxylase (EC 4.1.1.81)	EGJ28_10840	Pseudomonas xanthomarina			UPA00148	PF00155;	TIGR01140;	IPR004839;IPR005860;IPR004838;IPR015424;IPR015422;IPR015421;	pyridoxal phosphate binding [GO:0030170]; threonine-phosphate decarboxylase activity [GO:0048472]; cobalamin biosynthetic process [GO:0009236]	cobalamin biosynthetic process [GO:0009236]	pyridoxal phosphate binding [GO:0030170]; threonine-phosphate decarboxylase activity [GO:0048472]
A0A5C4TBY6	A0A5C4TBY6_9BACL	Uncharacterized protein	FE784_08520	Paenibacillus hemerocallicola				PF01229;		IPR000514;IPR017853;	hydrolase activity, hydrolyzing O-glycosyl compounds [GO:0004553]; carbohydrate metabolic process [GO:0005975]	carbohydrate metabolic process [GO:0005975]	hydrolase activity, hydrolyzing O-glycosyl compounds [GO:0004553]
X8A527	X8A527_MYCIT	OB_aCoA_assoc domain-containing protein	I548_4747	Mycobacterium intracellulare		EUA26644;		PF01796;		IPR002878;
A0A208XSJ5	A0A208XSJ5_9BURK	Amidohydro-rel domain-containing protein	CDO46_24710	Pigmentiphaga sp. NML030171				PF04909;		IPR006680;IPR032466;	hydrolase activity [GO:0016787]		hydrolase activity [GO:0016787]
H0FEZ9	H0FEZ9_9BURK	Uncharacterized protein	KYC_26817	Achromobacter arsenitoxydans SY8		EHK63107;		PF09234;		IPR015315;IPR035948;	integral component of membrane [GO:0016021]
A0A6A0BD58	A0A6A0BD58_9LACT	Endopeptidase La (EC 3.4.21.53)	ywdF Hs30E_19210	Lactococcus hodotermopsidis				PF05362;		IPR008269;IPR027065;IPR036034;IPR020568;	integral component of membrane [GO:0016021]; ATP binding [GO:0005524]; ATP-dependent peptidase activity [GO:0004176]; serine-type endopeptidase activity [GO:0004252]; protein catabolic process [GO:0030163]	protein catabolic process [GO:0030163]	ATP binding [GO:0005524]; ATP-dependent peptidase activity [GO:0004176]; serine-type endopeptidase activity [GO:0004252]
A0A0D0SL82	A0A0D0SL82_PSEFL	GcvA_5 protein	gcvA_5 PFLU3_17180	Pseudomonas fluorescens		KIR22798;		PF00126;PF03466;		IPR005119;IPR000847;IPR036388;IPR036390;	DNA-binding transcription factor activity [GO:0003700]		DNA-binding transcription factor activity [GO:0003700]
A0A1B8R620	A0A1B8R620_RHILT	Transporter		Rhizobium leguminosarum bv. trifolii		OBY04238;		PF13520;		IPR002293;	integral component of membrane [GO:0016021]; transmembrane transporter activity [GO:0022857]		transmembrane transporter activity [GO:0022857]
A0A0M1NQ69	A0A0M1NQ69_9BACI	Uncharacterized protein	AM233_09865	Bacillus sp. FJAT-22058		KOR84373;
A0A1Z4KID6	A0A1Z4KID6_ANAVA	Uncharacterized protein	NIES23_14210	Trichormus variabilis NIES-23
A0A0A3HWV8	A0A0A3HWV8_9BACI	Uncharacterized protein	CD33_09355	Lysinibacillus sinduriensis BLB-1 = JCM 15800		KGR75705;		PF05336;		IPR011008;IPR008000;	racemase and epimerase activity, acting on carbohydrates and derivatives [GO:0016857]		racemase and epimerase activity, acting on carbohydrates and derivatives [GO:0016857]
A0A2T4Q381	A0A2T4Q381_STAWA	IDEAL domain-containing protein	BU085_01585	Staphylococcus warneri				PF08858;PF08864;		IPR014957;IPR011188;IPR014963;IPR038091;
A0A0C2IC02	A0A0C2IC02_9PSED	Uncharacterized protein	UCMB321_3677	Pseudomonas batumici		KIH82542;
A0A2X1NEY1	A0A2X1NEY1_ECOLX	Alkanesulfonate monooxygenase (EC 1.14.14.5)	ssuD1_1 NCTC9073_02179	Escherichia coli				PF00296;		IPR011251;IPR036661;	alkanesulfonate monooxygenase activity [GO:0008726]		alkanesulfonate monooxygenase activity [GO:0008726]
A0A2E5TD84	A0A2E5TD84_9GAMM	MPT synthase subunit 2 (EC 2.8.1.12) (Molybdenum cofactor biosynthesis protein E) (Molybdopterin synthase catalytic subunit) (Molybdopterin-converting factor large subunit) (Molybdopterin-converting factor subunit 2)	CL551_18690	Alcanivorax sp.			UPA00344	PF02391;		IPR036563;IPR003448;	molybdopterin synthase activity [GO:0030366]; Mo-molybdopterin cofactor biosynthetic process [GO:0006777]	Mo-molybdopterin cofactor biosynthetic process [GO:0006777]	molybdopterin synthase activity [GO:0030366]
A0A3Z1ANB3	A0A3Z1ANB3_SALET	Deleted.
A0A0D5NPB7	A0A0D5NPB7_9BACL	Uncharacterized protein	VN24_22045	Paenibacillus beijingensis	pbj:VN24_22045;	AJY76758;		PF02775;PF00205;PF02776;		IPR029035;IPR029061;IPR012000;IPR012001;IPR000399;IPR011766;	catalytic activity [GO:0003824]; magnesium ion binding [GO:0000287]; thiamine pyrophosphate binding [GO:0030976]		catalytic activity [GO:0003824]; magnesium ion binding [GO:0000287]; thiamine pyrophosphate binding [GO:0030976]
A0A147K9M1	A0A147K9M1_9BACI	AAA_31 domain-containing protein	Q75_06250	Bacillus coahuilensis p1.1.43		KUP07126;		PF13614;		IPR025669;IPR025501;IPR027417;	ATP binding [GO:0005524]		ATP binding [GO:0005524]
A0A1R0WGX4	A0A1R0WGX4_9BACL	Uncharacterized protein	BK126_04685	Paenibacillus sp. FSL H7-0326
A0A2D8B485	A0A2D8B485_9BURK	Uncharacterized protein	CL536_02525	Alcaligenaceae bacterium
A0A1Y3CWW1	A0A1Y3CWW1_9GAMM	Uncharacterized protein	B9T26_10995	Acinetobacter sp. ANC 4169
A0A658SNV8	A0A658SNV8_9MYCO	Uncharacterized protein	SAMEA2275821_05468	Mycobacteroides abscessus subsp. abscessus						IPR036689;
A0A367QYW7	A0A367QYW7_9NOSO	Uncharacterized protein	A6770_22040	Nostoc minutum NIES-26							integral component of membrane [GO:0016021]
C3DNE7	C3DNE7_BACTS	NAD(FAD)-utilizing Dehydrogenase	bthur0004_34970	Bacillus thuringiensis serovar sotto str. T04001		EEM40548;				IPR036188;
A0A418T527	A0A418T527_9BACL	Uncharacterized protein	D3P07_09970	Paenibacillus sp. 1011MAR3C5
A0A0F5ZVT9	A0A0F5ZVT9_9GAMM	ABC transporter permease	RN22_16200	Grimontia sp. AD028		KKD59457;		PF00528;		IPR000515;IPR035906;	integral component of membrane [GO:0016021]; plasma membrane [GO:0005886]; transmembrane transport [GO:0055085]	transmembrane transport [GO:0055085]
A0A261VB93	A0A261VB93_9BORD	Uncharacterized protein	CAL22_13135	Bordetella genomosp. 12			UPA00694	PF05420;		IPR036709;IPR008410;IPR003921;IPR013026;IPR011990;IPR019734;	outer membrane [GO:0019867]; cellulose biosynthetic process [GO:0030244]; UDP-glucose metabolic process [GO:0006011]	cellulose biosynthetic process [GO:0030244]; UDP-glucose metabolic process [GO:0006011]
U3TTR3	U3TTR3_9ENTR	HTH lysR-type domain-containing protein	E05_05570	Plautia stali symbiont	psts:E05_05570;	BAN95323;		PF00126;		IPR000847;IPR036388;IPR036390;	DNA-binding transcription factor activity [GO:0003700]		DNA-binding transcription factor activity [GO:0003700]
A0A2R3IRG8	A0A2R3IRG8_PSEAI	Uncharacterized protein	CSB93_1479	Pseudomonas aeruginosa
A0A494Y6Z0	A0A494Y6Z0_9BACL	Aldo/keto reductase	D7Z26_04765	Cohnella sp. M2MS4P-1				PF00248;		IPR018170;IPR020471;IPR023210;IPR036812;	oxidoreductase activity [GO:0016491]		oxidoreductase activity [GO:0016491]
A0A0A8JH28	A0A0A8JH28_BACSX	Fe-s dehydrogenase	OXB_1399	Bacillus sp. (strain OxB-1)	baco:OXB_1399;	BAQ09870;		PF02754;PF13183;		IPR017896;IPR017900;IPR004017;IPR009051;IPR036197;	integral component of membrane [GO:0016021]; iron-sulfur cluster binding [GO:0051536]; metal ion binding [GO:0046872]		iron-sulfur cluster binding [GO:0051536]; metal ion binding [GO:0046872]
A0A2W4J117	A0A2W4J117_9BACL	Non-ribosomal peptide synthetase (Fragment)	DOE73_11625	Paenibacillus dendritiformis				PF00501;PF13193;PF00668;PF07993;PF00550;	TIGR01733;	IPR010071;IPR036736;IPR025110;IPR020845;IPR000873;IPR042099;IPR023213;IPR001242;IPR013120;IPR036291;IPR009081;	catalytic activity [GO:0003824]		catalytic activity [GO:0003824]
A0A383RN34	A0A383RN34_9PSED	Transcriptional regulatory protein TdiR	tdiR CCOS865_00285	Pseudomonas reidholzensis				PF00072;		IPR011006;IPR001789;IPR039420;	phosphorelay signal transduction system [GO:0000160]	phosphorelay signal transduction system [GO:0000160]
A0A268AXY0	A0A268AXY0_9BACL	Uncharacterized protein	CHH60_23380	Paenibacillus sp. 7523-1				PF05922;PF02225;PF00082;		IPR013783;IPR014756;IPR003137;IPR000209;IPR036852;IPR023827;IPR022398;IPR023828;IPR015500;IPR034213;IPR010259;	serine-type endopeptidase activity [GO:0004252]		serine-type endopeptidase activity [GO:0004252]
N9DQ14	N9DQ14_ACIBZ	4-hydroxy-tetrahydrodipicolinate reductase (HTPA reductase) (EC 1.17.1.8)	dapB F938_00982	Acinetobacter bereziniae LMG 1003 = CIP 70.12		ENW00338;	UPA00034;UER00018	PF05173;PF01113;	TIGR00036;	IPR022663;IPR000846;IPR022664;IPR023940;IPR036291;	cytoplasm [GO:0005737]; 4-hydroxy-tetrahydrodipicolinate reductase [GO:0008839]; NAD binding [GO:0051287]; NADP binding [GO:0050661]; oxidoreductase activity, acting on CH or CH2 groups, NAD or NADP as acceptor [GO:0016726]; diaminopimelate biosynthetic process [GO:0019877]; lysine biosynthetic process via diaminopimelate [GO:0009089]	diaminopimelate biosynthetic process [GO:0019877]; lysine biosynthetic process via diaminopimelate [GO:0009089]	4-hydroxy-tetrahydrodipicolinate reductase [GO:0008839]; NAD binding [GO:0051287]; NADP binding [GO:0050661]; oxidoreductase activity, acting on CH or CH2 groups, NAD or NADP as acceptor [GO:0016726]
A0A1F2EYB4	A0A1F2EYB4_9CORY	YceI domain-containing protein	HMPREF3121_08410	Corynebacterium sp. HMSC11E11				PF04264;		IPR007372;IPR036761;	integral component of membrane [GO:0016021]
A0A2K3YW30	A0A2K3YW30_9STAP	GRAM_POS_ANCHORING domain-containing protein (Fragment)	CD122_01300	Staphylococcus rostri				PF17936;PF00746;		IPR041498;IPR019948;IPR013783;IPR019931;	cell wall [GO:0005618]; extracellular region [GO:0005576]
A0A374A4H2	A0A374A4H2_9CLOT	DUF1540 domain-containing protein	DWV73_03150	Clostridium sp. AF12-41				PF07561;		IPR011437;
A0A023Q139	A0A023Q139_9GAMM	Uncharacterized protein	JF50_17320	Pseudoalteromonas luteoviolacea		KID56063;					integral component of membrane [GO:0016021]
A0A0D7LET0	A0A0D7LET0_CITFR	Transposase_31 domain-containing protein	TO64_20475	Citrobacter freundii		KJC04775;		PF04754;	TIGR01784;	IPR010106;IPR006842;
A0A2V4USE5	A0A2V4USE5_9RHIZ	Histidine kinase (EC 2.7.13.3)	C8J37_102689	Rhizobium sp. PP-WC-1G-195				PF02518;PF00512;PF00989;	TIGR00229;	IPR003594;IPR036890;IPR005467;IPR003661;IPR036097;IPR000014;IPR035965;IPR013767;IPR004358;	phosphorelay sensor kinase activity [GO:0000155]; regulation of transcription, DNA-templated [GO:0006355]	regulation of transcription, DNA-templated [GO:0006355]	phosphorelay sensor kinase activity [GO:0000155]
A0A0Q6I035	A0A0Q6I035_9BACI	Uncharacterized protein	ASG65_17985	Bacillus sp. Leaf13		KQU24512;
A0A5T7UMR3	A0A5T7UMR3_SALER	Uncharacterized protein	DMK81_11410	Salmonella enterica (Salmonella choleraesuis)				PF09979;		IPR016913;
A0A241Q8H5	A0A241Q8H5_CITFR	Uncharacterized protein	CES93_07365	Citrobacter freundii
A0A1I3NBQ9	A0A1I3NBQ9_9CAUL	Low affinity Fe/Cu permease	SAMN02799626_01077	Caulobacter sp. UNC279MFTsu5.1				PF04120;		IPR007251;	integral component of membrane [GO:0016021]; transmembrane transport [GO:0055085]	transmembrane transport [GO:0055085]
Q67SD3	Q67SD3_SYMTH	DUF4342 domain-containing protein	STH425	Symbiobacterium thermophilum (strain T / IAM 14863)	sth:STH425;	BAD39410;		PF14242;		IPR025642;	integral component of membrane [GO:0016021]
A0A0B6ABC8	A0A0B6ABC8_BACMB	Uncharacterized protein	BG04_1992	Bacillus megaterium (strain ATCC 14581 / DSM 32 / JCM 2506 / NBRC 15308 / NCIMB 9376 / NCTC 10342 / VKM B-512)	bmeg:BG04_1992;	AJI20846;		PF10830;		IPR020140;
A0A3V2N399	A0A3V2N399_SALER	Deleted.
A0A1B3NTZ0	A0A1B3NTZ0_9RHIZ	Uncharacterized protein	BSY240_2539	Agrobacterium sp. RAC06	agc:BSY240_2539;	AOG08814;
A0A485EKY9	A0A485EKY9_PSEAI	Uncharacterized protein	NCTC13621_00873	Pseudomonas aeruginosa
A0A2S5UDG1	A0A2S5UDG1_ECOLX	Methyltransferase	C4M78_12480 D9I20_15680 D9J58_12260 DAH18_21175 E2127_06430 E2128_22130 F1E19_21370 FKO60_10770 FNW97_08685 FZC17_24545 HVV39_25265	Escherichia coli							methyltransferase activity [GO:0008168]; methylation [GO:0032259]	methylation [GO:0032259]	methyltransferase activity [GO:0008168]
R6QXE9	R6QXE9_9CLOT	Phage tail tape measure protein TP901 family core region	BN621_01433	Clostridium sp. CAG:352				PF10145;	TIGR01760;	IPR010090;
A0A2X1MMR2	A0A2X1MMR2_ECOLX	Deleted.
A0A2N8FXT2	A0A2N8FXT2_9PSED	Uncharacterized protein	C1X64_32740	Pseudomonas sp. GW456-E7
A0A0K8MIF5	A0A0K8MIF5_9LACT	Uncharacterized protein	FFIC_283690	Fructobacillus ficulneus
A0A544WXL1	A0A544WXL1_9BACL	Uncharacterized protein	FKV70_19565	Paenibacillus ottowii							integral component of membrane [GO:0016021]
A0A5C8LP79	A0A5C8LP79_9BACL	Uncharacterized protein	FU659_20535	Paenibacillus sp. N3.4
A0A1T4UR25	A0A1T4UR25_9GAMM	Uncharacterized protein	CZ814_03572	Photobacterium toruni							integral component of membrane [GO:0016021]
A0A0D7LC51	A0A0D7LC51_CITFR	Uncharacterized protein conserved in bacteria	AZ002_005499 NCTC13639_06056 TO64_24335	Citrobacter freundii		KJC03815;		PF03713;		IPR005183;IPR012347;
A0A1T1HWS4	A0A1T1HWS4_9PSED	Uncharacterized protein	MF6394_25380	Pseudomonas sp. MF6394
R6KZ16	R6KZ16_9CLOT	50S ribosomal protein L25 (General stress protein CTC)	rplY ctc BN573_00161	Clostridium sp. CAG:265				PF01386;PF14693;	TIGR00731;	IPR020056;IPR029751;IPR011035;IPR020057;IPR037121;IPR001021;	ribosome [GO:0005840]; 5S rRNA binding [GO:0008097]; structural constituent of ribosome [GO:0003735]; translation [GO:0006412]	translation [GO:0006412]	5S rRNA binding [GO:0008097]; structural constituent of ribosome [GO:0003735]
A0A089K5K3	A0A089K5K3_9BACL	Uncharacterized protein	R50912_25825	Paenibacillus sp. FSL R5-0912	paeq:R50912_25825;	AIQ43070;		PF02368;		IPR003343;IPR008964;
A0A1B8QK71	A0A1B8QK71_9GAMM	Uncharacterized protein	A9306_03765	Moraxella atlantae		OBX83917;					integral component of membrane [GO:0016021]
A0A1V3RFL1	A0A1V3RFL1_9RHIZ	Uncharacterized protein	B0E45_01805	Sinorhizobium sp. A49				PF00034;		IPR009056;IPR036909;IPR011031;IPR036280;	electron transfer activity [GO:0009055]; heme binding [GO:0020037]; metal ion binding [GO:0046872]		electron transfer activity [GO:0009055]; heme binding [GO:0020037]; metal ion binding [GO:0046872]
A0A1X0AUN3	A0A1X0AUN3_9MYCO	NAD(P)H-quinone oxidoreductase	BST20_22140	Mycobacterium branderi				PF08240;PF00107;		IPR013149;IPR013154;IPR011032;IPR036291;IPR020843;IPR014189;	oxidoreductase activity [GO:0016491]		oxidoreductase activity [GO:0016491]
A0A2S6BG95	A0A2S6BG95_9RHIZ	L-threonine-O-3-phosphate decarboxylase (EC 4.1.1.81)	C0075_12670	Rhizobium sp. KAs_5_22			UPA00148	PF00155;	TIGR01140;	IPR004839;IPR005860;IPR004838;IPR015424;IPR015422;IPR015421;	pyridoxal phosphate binding [GO:0030170]; threonine-phosphate decarboxylase activity [GO:0048472]; cobalamin biosynthetic process [GO:0009236]	cobalamin biosynthetic process [GO:0009236]	pyridoxal phosphate binding [GO:0030170]; threonine-phosphate decarboxylase activity [GO:0048472]
A0A1A0XX08	A0A1A0XX08_9MYCO	Uncharacterized protein	A5784_24370	Mycobacterium sp. 852013-50091_SCH5140682		OBC17150;
A0A2A5RNJ3	A0A2A5RNJ3_9LACT	Chaperone protein DnaK (HSP70) (Heat shock 70 kDa protein) (Heat shock protein 70)	dnaK RT41_GL000711	Lactococcus fujiensis JCM 16395				PF00012;	TIGR02350;	IPR043129;IPR012725;IPR018181;IPR029048;IPR029047;IPR013126;	ATP binding [GO:0005524]; unfolded protein binding [GO:0051082]; protein folding [GO:0006457]	protein folding [GO:0006457]	ATP binding [GO:0005524]; unfolded protein binding [GO:0051082]
A0A5S3TVF3	A0A5S3TVF3_9GAMM	Uncharacterized protein	CWC29_05575	Pseudoalteromonas sp. S4498
A0A3D9I1E7	A0A3D9I1E7_9BACL	L-amino acid N-acyltransferase YncA	DFP95_11798	Cohnella lupini				PF00583;		IPR016181;IPR000182;	N-acetyltransferase activity [GO:0008080]		N-acetyltransferase activity [GO:0008080]
A0A269XMV8	A0A269XMV8_9STAP	Lysostaphin (EC 3.4.24.75)	B8W95_01120	Staphylococcus pasteuri				PF01551;PF10145;	TIGR01760;	IPR011055;IPR016047;IPR010090;	integral component of membrane [GO:0016021]; metallopeptidase activity [GO:0008237]		metallopeptidase activity [GO:0008237]
A0A098KXY2	A0A098KXY2_GEOTH	Acetyltransferase	B23_0437	Geobacillus thermoleovorans B23		GAJ57248;		PF00583;		IPR016181;IPR000182;	N-acetyltransferase activity [GO:0008080]		N-acetyltransferase activity [GO:0008080]
R5PTM1	R5PTM1_9CLOT	Polysaccharide deacetylase	BN780_00879	Clostridium sp. CAG:780				PF01522;		IPR011330;IPR002509;	integral component of membrane [GO:0016021]; hydrolase activity, acting on carbon-nitrogen (but not peptide) bonds [GO:0016810]; carbohydrate metabolic process [GO:0005975]	carbohydrate metabolic process [GO:0005975]	hydrolase activity, acting on carbon-nitrogen (but not peptide) bonds [GO:0016810]
A0A0M2RVY1	A0A0M2RVY1_PSEST	Phosphonates import ATP-binding protein PhnC (EC 7.3.2.2)	phnC PK34_00245	Pseudomonas stutzeri (Pseudomonas perfectomarina)		KKJ98984;		PF00005;	TIGR02315;	IPR003593;IPR003439;IPR017871;IPR012693;IPR027417;	plasma membrane [GO:0005886]; ATP binding [GO:0005524]; ATPase activity [GO:0016887]; ATPase-coupled organic phosphonate transmembrane transporter activity [GO:0015416]		ATPase activity [GO:0016887]; ATPase-coupled organic phosphonate transmembrane transporter activity [GO:0015416]; ATP binding [GO:0005524]
A0A163FE46	A0A163FE46_9BACL	UPF0342 protein AWU65_30155	AWU65_30155	Paenibacillus glucanolyticus		KZS44325;		PF06133;		IPR010368;IPR023378;
A0A1V2JL70	A0A1V2JL70_9PSED	60 kDa chaperonin (GroEL protein) (Protein Cpn60)	groL groEL BLL38_06615	Pseudomonas gessardii				PF00118;	TIGR02348;	IPR018370;IPR001844;IPR002423;IPR027409;IPR027413;IPR027410;	cytoplasm [GO:0005737]; ATP binding [GO:0005524]; unfolded protein binding [GO:0051082]; protein refolding [GO:0042026]	protein refolding [GO:0042026]	ATP binding [GO:0005524]; unfolded protein binding [GO:0051082]
A0A0X8F1Q6	A0A0X8F1Q6_PSEFR	Copper oxidase	AV641_03295	Pseudomonas fragi	pfz:AV641_03295;	AMB81725;		PF00394;PF07731;PF07732;	TIGR01480;	IPR001117;IPR011706;IPR011707;IPR006376;IPR033138;IPR002355;IPR008972;IPR034284;IPR034282;IPR034279;	periplasmic space [GO:0042597]; copper ion binding [GO:0005507]; oxidoreductase activity [GO:0016491]		copper ion binding [GO:0005507]; oxidoreductase activity [GO:0016491]
A0A0Q7SZL2	A0A0Q7SZL2_9BACL	Uncharacterized protein	ASD24_20595	Paenibacillus sp. Root52		KQY93571;
A0A3A6RCT3	A0A3A6RCT3_9PSED	Uncharacterized protein	D3M70_03995	Pseudomonas sp. LS-2
A0A1S8DLV7	A0A1S8DLV7_9PSED	30S ribosomal protein S6	rpsF BXT89_01025	Pseudomonas pachastrellae				PF01250;	TIGR00166;	IPR000529;IPR020814;IPR035980;IPR014717;	ribosome [GO:0005840]; rRNA binding [GO:0019843]; structural constituent of ribosome [GO:0003735]; translation [GO:0006412]	translation [GO:0006412]	rRNA binding [GO:0019843]; structural constituent of ribosome [GO:0003735]
A0A1C6HPX0	A0A1C6HPX0_9CLOT	Stage 0 sporulation protein A homolog	hssR_1 SAMEA3545416_02140	uncultured Clostridium sp.				PF00072;PF00486;		IPR011006;IPR001867;IPR001789;IPR039420;IPR036388;	DNA binding [GO:0003677]; phosphorelay signal transduction system [GO:0000160]; regulation of transcription, DNA-templated [GO:0006355]	phosphorelay signal transduction system [GO:0000160]; regulation of transcription, DNA-templated [GO:0006355]	DNA binding [GO:0003677]
A0A1D7XJH6	A0A1D7XJH6_9CLOT	Serine protease HtrA	BGI42_06900	Clostridium taeniosporum	ctae:BGI42_06900;	AOR23482;				IPR009003;IPR001940;	integral component of membrane [GO:0016021]; serine-type endopeptidase activity [GO:0004252]		serine-type endopeptidase activity [GO:0004252]
A0A0F3N3E4	A0A0F3N3E4_RICAM	Uncharacterized protein	APHACPA_1188	Rickettsia amblyommatis str. Ac/Pa		KJV62167;
A0A246A702	A0A246A702_ACIBA	Uncharacterized protein	FJU36_00840	Acinetobacter baumannii
A0A154C224	A0A154C224_9GAMM	Uracil-DNA glycosylase (UDG) (EC 3.2.2.27)	ung A3Q32_18465	Alcanivorax sp. KX64203		KYZ86133;		PF03167;	TIGR00628;	IPR002043;IPR018085;IPR005122;IPR036895;	cytoplasm [GO:0005737]; uracil DNA N-glycosylase activity [GO:0004844]; base-excision repair [GO:0006284]	base-excision repair [GO:0006284]	uracil DNA N-glycosylase activity [GO:0004844]
A0A1A5YHQ9	A0A1A5YHQ9_9BACL	Uncharacterized protein	A7K91_00580	Paenibacillus oryzae		OBR65206;				IPR036582;
A0A398BES4	A0A398BES4_9BACI	LysR family transcriptional regulator	D1953_09790	Peribacillus asahii				PF00126;PF03466;		IPR005119;IPR000847;IPR036388;IPR036390;	DNA-binding transcription factor activity [GO:0003700]		DNA-binding transcription factor activity [GO:0003700]
A0A550JF58	A0A550JF58_9DELT	60 kDa chaperonin (GroEL protein) (Protein Cpn60)	groL groEL FL622_08625	Desulfuromonas acetexigens				PF00118;	TIGR02348;	IPR018370;IPR001844;IPR002423;IPR027409;IPR027413;IPR027410;	cytoplasm [GO:0005737]; ATP binding [GO:0005524]; unfolded protein binding [GO:0051082]; protein refolding [GO:0042026]	protein refolding [GO:0042026]	ATP binding [GO:0005524]; unfolded protein binding [GO:0051082]
A0A1C3S995	A0A1C3S995_9BACI	RNA-binding transcriptional accessory protein	BGLY_0582 EQZ20_03030	Bacillus glycinifermentans	bgy:BGLY_0582;	SCA84405;		PF17674;PF00575;PF09371;PF16921;		IPR041692;IPR012340;IPR012337;IPR010994;IPR022967;IPR003029;IPR044146;IPR023323;IPR023319;IPR018974;IPR032639;IPR006641;IPR037027;	nucleic acid binding [GO:0003676]; nucleobase-containing compound metabolic process [GO:0006139]	nucleobase-containing compound metabolic process [GO:0006139]	nucleic acid binding [GO:0003676]
A0A657LYD9	A0A657LYD9_9RHIZ	DUF305 domain-containing protein	AX760_10715	Pararhizobium antarcticum				PF03713;		IPR005183;IPR012347;
A0A3A9KC19	A0A3A9KC19_9BACI	Uncharacterized protein	CR203_05895	Salipaludibacillus neizhouensis
A0A0Q8FEC2	A0A0Q8FEC2_9CAUL	LabA-like protein	ASD79_14235	Caulobacter sp. Root655		KRA58467;		PF01936;		IPR021139;
A0A1Q9ATC7	A0A1Q9ATC7_9RHIZ	Uncharacterized protein	BJF93_17565	Rhizobium oryzae							integral component of membrane [GO:0016021]
A0A0M2PMT9	A0A0M2PMT9_9BACI	Cell division protein FtsK	WQ54_08430	Bacillus sp. SA1-12		KKI92627;		PF17854;PF09397;PF01580;		IPR003593;IPR041027;IPR002543;IPR018541;IPR027417;IPR036388;IPR036390;	integral component of membrane [GO:0016021]; ATP binding [GO:0005524]; DNA binding [GO:0003677]; cell division [GO:0051301]; chromosome segregation [GO:0007059]	cell division [GO:0051301]; chromosome segregation [GO:0007059]	ATP binding [GO:0005524]; DNA binding [GO:0003677]
A0A3E2U8T3	A0A3E2U8T3_9CLOT	ATP-binding cassette domain-containing protein	DWZ21_27050	Hungatella hathewayi				PF00005;PF08352;	TIGR01727;	IPR003593;IPR003439;IPR013563;IPR027417;	ATP binding [GO:0005524]; peptide transport [GO:0015833]	peptide transport [GO:0015833]	ATP binding [GO:0005524]
A0A089LH38	A0A089LH38_9BACL	Uncharacterized protein	PBOR_17015	Paenibacillus borealis	pbd:PBOR_17015;	AIQ58448;
A0A089M725	A0A089M725_9BACL	Aminoglycoside phosphotransferase	PGRAT_11550	Paenibacillus graminis	pgm:PGRAT_11550;	AIQ68175;		PF01636;		IPR002575;IPR011009;	transferase activity [GO:0016740]		transferase activity [GO:0016740]
A6D9U3	A6D9U3_9VIBR	Uncharacterized protein (Fragment)	VSAK1_24154	Vibrio shilonii AK1		EDL50632;
A0A2A4H033	A0A2A4H033_9STAP	Probable malate:quinone oxidoreductase (EC 1.1.5.4) (MQO) (Malate dehydrogenase [quinone])	mqo B5C08_03470	Staphylococcus delphini			UPA00223;UER01008	PF06039;	TIGR01320;	IPR036188;IPR006231;	malate dehydrogenase (menaquinone) activity [GO:0052589]; malate dehydrogenase (quinone) activity [GO:0008924]; tricarboxylic acid cycle [GO:0006099]	tricarboxylic acid cycle [GO:0006099]	malate dehydrogenase (menaquinone) activity [GO:0052589]; malate dehydrogenase (quinone) activity [GO:0008924]
A0A3S4ITF7	A0A3S4ITF7_SALET	Transcriptional regulator	ychA_2 NCTC6754_05534	Salmonella enterica I				PF13369;		IPR032698;
A0A128F4N5	A0A128F4N5_9GAMM	Uncharacterized protein	GCE9029_02807	Grimontia celer		CZF81752;					integral component of membrane [GO:0016021]
A0A0A3Z7Q6	A0A0A3Z7Q6_9ENTR	Molybdate transporter	modA NH00_02430	Enterobacter cancerogenus		KGT93794;			TIGR01256;	IPR005950;	metal ion binding [GO:0046872]; molybdate ion transport [GO:0015689]	molybdate ion transport [GO:0015689]	metal ion binding [GO:0046872]
A0A5D4NXN9	A0A5D4NXN9_9BACI	Two pore domain potassium channel family protein	FZC78_03575	Bacillus vietnamensis				PF07885;		IPR013099;	integral component of membrane [GO:0016021]
Q3A534	Q3A534_PELCD	Glycosyltransferase	Pcar_1274	Pelobacter carbinolicus (strain DSM 2380 / NBRC 103641 / GraBd1)	pca:Pcar_1274;	ABA88523;		PF13439;PF00534;		IPR001296;IPR028098;	transferase activity [GO:0016740]		transferase activity [GO:0016740]
A0A328LAL7	A0A328LAL7_9BACI	Uncharacterized protein	B5P43_35175	Bacillus sp. SRB_336				PF03729;		IPR005325;	integral component of membrane [GO:0016021]
A0A1S8N278	A0A1S8N278_CLOSA	N-acetylmuramoyl-L-alanine amidase LytC (EC 3.5.1.28)	lytC_4 CLOSAC_31850	Clostridium saccharobutylicum				PF04122;		IPR007253;	N-acetylmuramoyl-L-alanine amidase activity [GO:0008745]		N-acetylmuramoyl-L-alanine amidase activity [GO:0008745]
A0A525LB88	A0A525LB88_9CAUL	M48 family peptidase	E7812_01060	Phenylobacterium sp.				PF01435;PF16491;		IPR027057;IPR001915;IPR032456;	integral component of membrane [GO:0016021]; metal ion binding [GO:0046872]; metalloendopeptidase activity [GO:0004222]; CAAX-box protein processing [GO:0071586]	CAAX-box protein processing [GO:0071586]	metal ion binding [GO:0046872]; metalloendopeptidase activity [GO:0004222]
A0A147GA74	A0A147GA74_9PSED	ABC transporter substrate-binding protein	NS212_19550	Pseudomonas parafulva		KTS92711;		PF10518;	TIGR01409;	IPR006311;IPR019546;
A0A059V6G8	A0A059V6G8_PSEPU	Uncharacterized protein	DW66_5803 E4195_03645	Pseudomonas putida (Arthrobacter siderocapsulatus)	ppud:DW66_5803;	AHZ80298;
X7Z2S9	X7Z2S9_MYCXE	Putative membrane protein	I553_6778	Mycobacterium xenopi 4042		EUA13659;
A0A5N3YNH5	A0A5N3YNH5_CASDE	HPr kinase/phosphorylase (HPrK/P) (EC 2.7.11.-) (EC 2.7.4.-) (HPr(Ser) kinase/phosphorylase)	hprK F7Q88_06175	Castellaniella defragrans (Alcaligenes defragrans)				PF07475;PF02603;	TIGR00679;	IPR003755;IPR011104;IPR011126;IPR028979;	ATP binding [GO:0005524]; magnesium ion binding [GO:0000287]; phosphorelay sensor kinase activity [GO:0000155]; protein serine/threonine kinase activity [GO:0004674]; protein serine/threonine/tyrosine kinase activity [GO:0004712]; regulation of carbohydrate metabolic process [GO:0006109]	regulation of carbohydrate metabolic process [GO:0006109]	ATP binding [GO:0005524]; magnesium ion binding [GO:0000287]; phosphorelay sensor kinase activity [GO:0000155]; protein serine/threonine/tyrosine kinase activity [GO:0004712]; protein serine/threonine kinase activity [GO:0004674]
A0A1B1Z7P7	A0A1B1Z7P7_9BACI	Uncharacterized protein	ABE41_015970	Fictibacillus arsenicus	far:ABE41_015970;	ANX13508;		PF09580;	TIGR02898;	IPR014247;IPR019076;	sporulation resulting in formation of a cellular spore [GO:0030435]	sporulation resulting in formation of a cellular spore [GO:0030435]
A0A1X1S2S1	A0A1X1S2S1_9MYCO	Epimerase domain-containing protein	AWB99_06010	Mycolicibacterium confluentis				PF01370;		IPR001509;IPR036291;	catalytic activity [GO:0003824]		catalytic activity [GO:0003824]
A0A2S8HAM8	A0A2S8HAM8_9PSED	Uncharacterized protein	C5612_25145	Pseudomonas frederiksbergensis
A0A3D3IN50	A0A3D3IN50_9CORY	Cupin_2 domain-containing protein	DIS84_08720	Corynebacterium stationis				PF07883;		IPR013096;IPR014710;IPR011051;
A0A0F5AP44	A0A0F5AP44_9GAMM	Phosphorelay protein LuxU (EC 2.7.13.3)	WN56_10360	Salinivibrio sp. KP-1		KKA44422;		PF01584;PF02895;PF02518;PF01627;		IPR004105;IPR037006;IPR036061;IPR002545;IPR003594;IPR036890;IPR005467;IPR036097;IPR036641;IPR004358;IPR008207;	cytoplasm [GO:0005737]; phosphorelay sensor kinase activity [GO:0000155]; chemotaxis [GO:0006935]	chemotaxis [GO:0006935]	phosphorelay sensor kinase activity [GO:0000155]
R6SJD4	R6SJD4_9CLOT	ABC1 family protein	BN650_00496	Clostridium sp. CAG:417				PF03109;		IPR011009;IPR004147;	integral component of membrane [GO:0016021]
A0A511X211	A0A511X211_9BACI	Cobalt transporter	HAL01_14480	Halolactibacillus alkaliphilus				PF01545;	TIGR01297;	IPR002524;IPR036837;IPR027469;	integral component of membrane [GO:0016021]; cation transmembrane transporter activity [GO:0008324]		cation transmembrane transporter activity [GO:0008324]
A0A3V7QRK4	A0A3V7QRK4_SALET	Deleted.
A0A2K1EHD4	A0A2K1EHD4_9BACL	Transglycosylase	C1T21_16965	Paenibacillus sp. F4				PF10145;		IPR010090;
A0A2K4GJ07	A0A2K4GJ07_9PSED	Azurin	C1895_19305	Pseudomonas sp. GW456-12-10-14-LB3				PF00127;		IPR000923;IPR008972;	copper ion binding [GO:0005507]; electron transfer activity [GO:0009055]		copper ion binding [GO:0005507]; electron transfer activity [GO:0009055]
A0A1I0YSE7	A0A1I0YSE7_9RHIZ	FecR family protein	SAMN03159496_02042	Rhizobium sp. NFR07				PF16220;PF04773;		IPR006860;IPR032623;IPR012373;
A0A0D7X6X8	A0A0D7X6X8_9BACL	Uncharacterized protein	QD47_03040	Paenibacillus terrae		KJD47195;
N9XGG6	N9XGG6_9CLOT	Uncharacterized protein	HMPREF1092_03262	Clostridium thermobutyricum		ENY98782;					integral component of membrane [GO:0016021]
A0A1Y6IXQ4	A0A1Y6IXQ4_9VIBR	Bis(5'-nucleosyl)-tetraphosphatase, symmetrical (EC 3.6.1.41) (Ap4A hydrolase) (Diadenosine 5',5'''-P1,P4-tetraphosphate pyrophosphohydrolase) (Diadenosine tetraphosphatase)	apaH VIM7927_03783	Vibrio mangrovi				PF00149;	TIGR00668;	IPR004617;IPR004843;IPR029052;	bis(5'-nucleosyl)-tetraphosphatase (symmetrical) activity [GO:0008803]		bis(5'-nucleosyl)-tetraphosphatase (symmetrical) activity [GO:0008803]
A0A2Z2KJ52	A0A2Z2KJ52_9BACL	Uncharacterized protein	B9T62_22330	Paenibacillus donghaensis	pdh:B9T62_22330;
A0A1H2BVY2	A0A1H2BVY2_9PSED	Pimeloyl-ACP methyl ester carboxylesterase	SAMN04489802_5687	Pseudomonas chlororaphis				PF00561;		IPR029058;IPR000073;IPR000639;	catalytic activity [GO:0003824]		catalytic activity [GO:0003824]
A0A0B7JFR3	A0A0B7JFR3_PHOPO	Permease family protein	PPBDW_I22179	Photobacterium phosphoreum ANT-2200		CEO40163;		PF03773;		IPR005524;	integral component of membrane [GO:0016021]; plasma membrane [GO:0005886]
B3ENV7	CH60_CHLPB	60 kDa chaperonin (GroEL protein) (Protein Cpn60)	groL groEL Cphamn1_0783	Chlorobium phaeobacteroides (strain BS1)	cpb:Cphamn1_0783;	ACE03734;		PF00118;	TIGR02348;	IPR018370;IPR001844;IPR002423;IPR027409;IPR027413;IPR027410;	cytoplasm [GO:0005737]; ATP binding [GO:0005524]; unfolded protein binding [GO:0051082]; protein refolding [GO:0042026]	protein refolding [GO:0042026]	ATP binding [GO:0005524]; unfolded protein binding [GO:0051082]
A0A0H3LE31	A0A0H3LE31_MYCTE	Acid phosphatase (EC 5.4.2.-)	gpm2 ERDMAN_3527	Mycobacterium tuberculosis (strain ATCC 35801 / TMC 107 / Erdman)	mtn:ERDMAN_3527;	BAL67301;		PF00300;		IPR013078;IPR029033;	isomerase activity [GO:0016853]		isomerase activity [GO:0016853]
A0A4V5PWE1	A0A4V5PWE1_9GAMM	Uncharacterized protein	FCG41_21575	Azotobacter chroococcum
A0A3E2N3E4	A0A3E2N3E4_9CLOT	Uncharacterized protein	DS742_28565	Clostridium indicum				PF05147;		IPR012341;IPR007822;	carbohydrate metabolic process [GO:0005975]	carbohydrate metabolic process [GO:0005975]
A0A4U9LUE0	A0A4U9LUE0_PSEAI	Deleted.
A0A385NM06	A0A385NM06_9BACI	DNA helicase (EC 3.6.4.12)	DOE78_06755	Bacillus sp. Y1	bacq:DOE78_06755;			PF06054;PF00580;PF13361;		IPR010330;IPR013986;IPR014017;IPR000212;IPR027417;IPR014016;IPR034739;	ATP binding [GO:0005524]; DNA binding [GO:0003677]; DNA helicase activity [GO:0003678]		ATP binding [GO:0005524]; DNA binding [GO:0003677]; DNA helicase activity [GO:0003678]
S3PLS9	S3PLS9_9GAMM	Uncharacterized protein	F945_00664	Acinetobacter rudis CIP 110305		EPF79776;		PF06258;		IPR009367;
W7YZP7	W7YZP7_9BACI	Probable DNA-directed RNA polymerase subunit delta (RNAP delta factor)	rpoE JCM19045_1978	Bacillus sp. JCM 19045		GAF12768;		PF05066;	TIGR04567;	IPR007759;IPR038087;IPR029757;	DNA-directed 5'-3' RNA polymerase activity [GO:0003899]; regulation of transcription, DNA-templated [GO:0006355]; transcription, DNA-templated [GO:0006351]	regulation of transcription, DNA-templated [GO:0006355]; transcription, DNA-templated [GO:0006351]	DNA-directed 5'-3' RNA polymerase activity [GO:0003899]
A0A2C5PX57	A0A2C5PX57_9BACI	Uncharacterized protein	COI59_19640	Bacillus toyonensis
A0A0M4GYK8	A0A0M4GYK8_9GAMM	FxsA protein	AMQ28_13465	Acinetobacter sp. TTH0-4	att:AMQ28_13465;	ALD03256;		PF04186;		IPR007313;	integral component of membrane [GO:0016021]
A0A1E5TNC9	A0A1E5TNC9_9STAP	Transcriptional regulator	AST02_13560	Staphylococcus equorum		OEK65767;		PF06953;		IPR010712;IPR036249;	DNA binding [GO:0003677]; negative regulation of transcription, DNA-templated [GO:0045892]; response to arsenic-containing substance [GO:0046685]	negative regulation of transcription, DNA-templated [GO:0045892]; response to arsenic-containing substance [GO:0046685]	DNA binding [GO:0003677]
A0A1H4DIU9	A0A1H4DIU9_9DELT	Uncharacterized protein	SAMN05660420_02987	Desulfuromusa kysingii
A0A1S8TMF2	A0A1S8TMF2_9CLOT	Xylan 1,4-beta-xylosidase (EC 3.2.1.37) (EC 3.2.1.55)	xyl3A CLPUN_18200	Clostridium puniceum				PF14310;PF00933;PF01915;		IPR026891;IPR002772;IPR036881;IPR001764;IPR036962;IPR017853;IPR013783;	alpha-L-arabinofuranosidase activity [GO:0046556]; xylan 1,4-beta-xylosidase activity [GO:0009044]; carbohydrate metabolic process [GO:0005975]	carbohydrate metabolic process [GO:0005975]	alpha-L-arabinofuranosidase activity [GO:0046556]; xylan 1,4-beta-xylosidase activity [GO:0009044]
A0A5E7V2C4	A0A5E7V2C4_PSEFL	Uncharacterized protein	PS938_04409	Pseudomonas fluorescens				PF06761;PF06744;		IPR009612;IPR010623;	integral component of membrane [GO:0016021]
A0A0F6G1K3	A0A0F6G1K3_BACTK	Plasmid recombination enzyme family protein	BG08_7086	Bacillus thuringiensis subsp. kurstaki		AJK44480;		PF01076;		IPR001668;	DNA binding [GO:0003677]; DNA recombination [GO:0006310]	DNA recombination [GO:0006310]	DNA binding [GO:0003677]
A0A0D5NEC2	A0A0D5NEC2_9BACL	Restriction endonuclease S subunit	VN24_01865	Paenibacillus beijingensis	pbj:VN24_01865;	AJY73601;					endonuclease activity [GO:0004519]		endonuclease activity [GO:0004519]
A0A1G9HFP9	A0A1G9HFP9_9BACL	Uncharacterized protein	SAMN05216191_101838	Paenibacillus jilunlii
A0A6I7XED4	A0A6I7XED4_9BACI	Multicopper oxidase family protein	DN390_20890	Bacillus sp. SH7-1				PF00394;PF07731;PF07732;		IPR001117;IPR011706;IPR011707;IPR033138;IPR002355;IPR008972;	copper ion binding [GO:0005507]; oxidoreductase activity [GO:0016491]		copper ion binding [GO:0005507]; oxidoreductase activity [GO:0016491]
A0A2T3K2J4	A0A2T3K2J4_PHOPO	Uncharacterized protein	C9J22_12975	Photobacterium phosphoreum				PF18796;PF18857;PF18799;		IPR041047;IPR040561;IPR040651;
A0A3A8EL02	A0A3A8EL02_9GAMM	FxsA family protein	D7V32_16820	Acinetobacter sp. WCHAc060012				PF04186;		IPR007313;	integral component of membrane [GO:0016021]
A0A3D2P1C8	A0A3D2P1C8_9CLOT	Uncharacterized protein	DHV55_11160	Clostridiaceae bacterium
A0A0F0C6L0	A0A0F0C6L0_9CLOT	HTH-type transcriptional repressor YtrA	ytrA_2 CLFS41_41140	Clostridium sp. FS41		KJJ68928;		PF00392;		IPR000524;IPR036388;IPR036390;	DNA-binding transcription factor activity [GO:0003700]		DNA-binding transcription factor activity [GO:0003700]
A0A0B4W8G6	A0A0B4W8G6_CLOBO	LysM domain protein	T258_2706	Clostridium botulinum Prevot_594		AJD31325;		PF12673;PF01476;		IPR024300;IPR018392;IPR036779;
A0A220UMH5	A0A220UMH5_9GAMM	Beta-lactamase (EC 3.5.2.6)	CF168_10730	Shewanella bicestrii	sbj:CF168_10730;			PF00144;		IPR001466;IPR012338;IPR001586;	outer membrane-bounded periplasmic space [GO:0030288]; beta-lactamase activity [GO:0008800]; antibiotic catabolic process [GO:0017001]; response to antibiotic [GO:0046677]	antibiotic catabolic process [GO:0017001]; response to antibiotic [GO:0046677]	beta-lactamase activity [GO:0008800]
A0A3E2U8L3	A0A3E2U8L3_9CLOT	Acyl-CoA carboxylase subunit beta	DWZ21_27135	Hungatella hathewayi				PF01039;		IPR034733;IPR029045;IPR011763;IPR011762;	ligase activity [GO:0016874]		ligase activity [GO:0016874]
A0A009G5R9	A0A009G5R9_ACIBA	Uncharacterized protein	J517_2341	Acinetobacter baumannii 118362		EXA85884;
A0A242WH39	A0A242WH39_BACTU	Uncharacterized protein	BK699_02225	Bacillus thuringiensis serovar mexicanensis
A0A0F7F932	A0A0F7F932_PAEDU	Uncharacterized protein	VK70_10570	Paenibacillus durus ATCC 35681		AKG34953;
A0A0M1P3T5	A0A0M1P3T5_9BACL	Alkyl hydroperoxide reductase	AM231_05710	Paenibacillus solani		KOR88709;		PF00578;		IPR000866;IPR036249;IPR017937;IPR013766;	antioxidant activity [GO:0016209]; oxidoreductase activity [GO:0016491]		antioxidant activity [GO:0016209]; oxidoreductase activity [GO:0016491]
A0A2N1IYU6	A0A2N1IYU6_9PSED	Asparagine synthase (Glutamine-hydrolyzing)	asnB CXB65_00055	Pseudomonas monteilii				PF00733;PF13537;	TIGR01536;	IPR006426;IPR001962;IPR033738;IPR017932;IPR029055;	asparagine synthase (glutamine-hydrolyzing) activity [GO:0004066]; ATP binding [GO:0005524]; asparagine biosynthetic process [GO:0006529]; glutamine metabolic process [GO:0006541]	asparagine biosynthetic process [GO:0006529]; glutamine metabolic process [GO:0006541]	asparagine synthase (glutamine-hydrolyzing) activity [GO:0004066]; ATP binding [GO:0005524]
A0A1M5TGN9	A0A1M5TGN9_9CLOT	Uncharacterized membrane protein YkvI	SAMN02745196_00563	Clostridium collagenovorans DSM 3089						IPR038728;	integral component of membrane [GO:0016021]
A0A1V4LTJ0	A0A1V4LTJ0_9PSED	Acyl-CoA thioesterase	BZ163_09200	Pseudomonas sp. VI4.1				PF03061;		IPR040170;IPR033120;IPR029069;IPR006683;	thiolester hydrolase activity [GO:0016790]		thiolester hydrolase activity [GO:0016790]
A0A0F0TSH6	A0A0F0TSH6_ENTCL	Ferredoxin	SS44_12330	Enterobacter cloacae subsp. cloacae		KJM37898;		PF03692;		IPR005358;
A0A501W4Z4	A0A501W4Z4_9STRE	Transposase	FJR73_00745	Streptococcus sp. D2				PF01710;		IPR002622;
A0A374A077	A0A374A077_9CLOT	Aminotransferase class I/II-fold pyridoxal phosphate-dependent enzyme	DWV73_08730	Clostridium sp. AF12-41				PF01276;PF03711;		IPR000310;IPR008286;IPR015424;IPR015421;	transaminase activity [GO:0008483]		transaminase activity [GO:0008483]
A0A0U1DYG0	A0A0U1DYG0_9MYCO	Uncharacterized protein	BN970_06853	Mycolicibacterium conceptionense		CQD25055;
A0A374P8P9	A0A374P8P9_9CLOT	SGNH/GDSL hydrolase family protein	DXD79_10085	Hungatella hathewayi				PF13472;		IPR013830;IPR036514;	hydrolase activity [GO:0016787]		hydrolase activity [GO:0016787]
A0A1G6GL09	A0A1G6GL09_9GAMM	Uncharacterized protein	SAMN05421749_101115	Acinetobacter marinus				PF06127;		IPR009305;	integral component of membrane [GO:0016021]
A0A5E7S4B5	A0A5E7S4B5_PSEFL	Uncharacterized protein	PS941_00776	Pseudomonas fluorescens				PF05988;		IPR010296;IPR036249;
A0A6I7TZK2	A0A6I7TZK2_9BACI	HTH-type transcriptional activator Btr	CHCC15381_2302 CHCC20497_1099	Bacillus paralicheniformis				PF02311;PF12833;		IPR003313;IPR009057;IPR037923;IPR018060;IPR018062;IPR014710;	DNA-binding transcription factor activity [GO:0003700]; sequence-specific DNA binding [GO:0043565]		DNA-binding transcription factor activity [GO:0003700]; sequence-specific DNA binding [GO:0043565]
A0A1C3H072	A0A1C3H072_9PSED	Uncharacterized protein	BN1864_LIB5394:06136	Pseudomonas sp. 1 R 17		SAM36089;
A0A2I0DXN6	A0A2I0DXN6_9GAMM	L-carnitine CoA-transferase	CXF82_04585	Shewanella sp. GutDb-MelDb				PF02515;		IPR003673;IPR023606;	CoA-transferase activity [GO:0008410]		CoA-transferase activity [GO:0008410]
A0A316Y5S8	A0A316Y5S8_BACCE	Uncharacterized protein	CV717_11880	Bacillus cereus						IPR029058;
A0A0Z8CK16	A0A0Z8CK16_STRSU	Uncharacterized protein	ERS132462_01713	Streptococcus suis		CYU26814;
A0A1G4TPH5	A0A1G4TPH5_9PSED	O-Methyltransferase involved in polyketide biosynthesis	SAMN05216370_3871	Pseudomonas peli				PF04072;		IPR007213;IPR029063;IPR016874;	methyltransferase activity [GO:0008168]; antibiotic biosynthetic process [GO:0017000]; methylation [GO:0032259]; tetracenomycin C biosynthetic process [GO:1901106]	antibiotic biosynthetic process [GO:0017000]; methylation [GO:0032259]; tetracenomycin C biosynthetic process [GO:1901106]	methyltransferase activity [GO:0008168]
B1KEG6	B1KEG6_SHEWM	TonB-dependent receptor	Swoo_2263	Shewanella woodyi (strain ATCC 51908 / MS32)	swd:Swoo_2263;	ACA86544;		PF07715;PF00593;		IPR012910;IPR037066;IPR000531;IPR010917;	cell outer membrane [GO:0009279]
A0A1B7UUL4	A0A1B7UUL4_9NOST	Peptidoglycan-binding protein	AN482_20525	Anabaena sp. LE011-02		OBQ02622;				IPR036365;IPR036366;
A0A3R6RVS4	A0A3R6RVS4_9CLOT	3-phosphoglycerate dehydrogenase	DW757_04690	Clostridium sp. AM29-11AC				PF00389;PF02826;		IPR006139;IPR029753;IPR029752;IPR006140;IPR036291;	NAD binding [GO:0051287]; oxidoreductase activity, acting on the CH-OH group of donors, NAD or NADP as acceptor [GO:0016616]		NAD binding [GO:0051287]; oxidoreductase activity, acting on the CH-OH group of donors, NAD or NADP as acceptor [GO:0016616]
A0A258HN48	A0A258HN48_9CAUL	Multifunctional fusion protein [Includes: 10 kDa chaperonin (GroES protein) (Protein Cpn10); 60 kDa chaperonin (GroEL protein) (Protein Cpn60)]	groL groEL groES groS B7Y86_04265	Brevundimonas subvibrioides				PF00166;PF00118;	TIGR02348;	IPR018370;IPR020818;IPR037124;IPR001844;IPR018369;IPR002423;IPR027409;IPR027413;IPR011032;IPR027410;	cytoplasm [GO:0005737]; ATP binding [GO:0005524]; unfolded protein binding [GO:0051082]; protein refolding [GO:0042026]	protein refolding [GO:0042026]	ATP binding [GO:0005524]; unfolded protein binding [GO:0051082]
A0A0E2IR61	A0A0E2IR61_STRIT	Uncharacterized protein	HMPREF1654_01440	Streptococcus intermedius SK54 = ATCC 27335		EPH03581;		PF00668;PF00550;		IPR023213;IPR001242;IPR009081;	catalytic activity [GO:0003824]		catalytic activity [GO:0003824]
A0A4R8JLY4	A0A4R8JLY4_9ENTR	DNA-binding winged helix-turn-helix (WHTH) protein	OC93_1087	Enterobacteriaceae bacterium NFIX31				PF00486;		IPR001867;IPR016032;IPR036388;	DNA binding [GO:0003677]; phosphorelay signal transduction system [GO:0000160]; regulation of transcription, DNA-templated [GO:0006355]	phosphorelay signal transduction system [GO:0000160]; regulation of transcription, DNA-templated [GO:0006355]	DNA binding [GO:0003677]
A0A198ACR5	A0A198ACR5_9BACL	HTH LytTR-type domain-containing protein	A8708_26635	Paenibacillus oryzisoli		OAS19289;		PF04397;		IPR007492;	DNA binding [GO:0003677]		DNA binding [GO:0003677]
A0A2C2VLQ7	A0A2C2VLQ7_9BACI	MULTIHEME_CYTC domain-containing protein	COE25_03730	Bacillus sp. AFS031507				PF09699;		IPR011031;IPR036280;IPR010177;	integral component of membrane [GO:0016021]
A0A061Q2A4	A0A061Q2A4_9VIBR	ATP-dependent helicase HrpB	JCM19052_3984	Vibrio sp. JCM 19052		GAK23353;		PF00270;PF04408;PF00271;PF08482;	TIGR01970;	IPR011545;IPR007502;IPR014001;IPR001650;IPR010225;IPR027417;IPR013689;	ATP binding [GO:0005524]; helicase activity [GO:0004386]; nucleic acid binding [GO:0003676]		ATP binding [GO:0005524]; helicase activity [GO:0004386]; nucleic acid binding [GO:0003676]
A0A1E5XA09	A0A1E5XA09_9PSED	Aldose epimerase	AX279_12630	Pseudomonas sp. J237		OEO25441;		PF01263;		IPR008183;IPR011013;IPR014718;	carbohydrate binding [GO:0030246]; isomerase activity [GO:0016853]; carbohydrate metabolic process [GO:0005975]	carbohydrate metabolic process [GO:0005975]	carbohydrate binding [GO:0030246]; isomerase activity [GO:0016853]
A0A653HXR8	A0A653HXR8_9GAMM	FeoA domain-containing protein	ENHY17A_30087	Moraxellaceae bacterium 17A				PF04023;		IPR007167;IPR038157;IPR008988;	transition metal ion binding [GO:0046914]		transition metal ion binding [GO:0046914]
A0A143WQZ7	A0A143WQZ7_9ENTR	50S ribosomal protein L19	rplS PMARG_ME00295	Candidatus Mikella endobia	cmik:PMARG_ME00295;	CUX96041;		PF01245;	TIGR01024;	IPR038657;IPR001857;IPR018257;IPR008991;	ribosome [GO:0005840]; structural constituent of ribosome [GO:0003735]; translation [GO:0006412]	translation [GO:0006412]	structural constituent of ribosome [GO:0003735]
A0A1Z4HX35	A0A1Z4HX35_9NOSO	Putative monovalent cation/H+ antiporter subunit D	NIES2107_61230	Nostoc carneum NIES-2107				PF00361;		IPR001750;	integral component of membrane [GO:0016021]; quinone binding [GO:0048038]		quinone binding [GO:0048038]
A0A0C5WPJ1	A0A0C5WPJ1_9GAMM	Hipothetical sensory box/GGDEF family protein	H744_2c0236	Photobacterium gaetbulicola Gung47	pgb:H744_2c0236;	AJR06989;		PF00563;PF00990;PF13426;	TIGR00254;TIGR00229;	IPR001633;IPR035919;IPR000160;IPR029787;IPR000014;IPR000700;IPR035965;IPR043128;	nucleotide binding [GO:0000166]		nucleotide binding [GO:0000166]
A0A0U0W6U0	A0A0U0W6U0_9MYCO	Methylase, putative	BN971_02306	Mycobacterium bohemicum DSM 44277		CPR11028;		PF05175;	TIGR00537;	IPR002052;IPR004557;IPR029063;IPR007848;	methyltransferase activity [GO:0008168]; nucleic acid binding [GO:0003676]; methylation [GO:0032259]	methylation [GO:0032259]	methyltransferase activity [GO:0008168]; nucleic acid binding [GO:0003676]
A0A427DDY1	A0A427DDY1_9PSED	Fanconi-associated nuclease (EC 3.1.4.1)	EGI97_09575	Pseudomonas xanthomarina				PF18081;PF08774;		IPR033315;IPR040603;IPR011856;IPR014883;	metal ion binding [GO:0046872]; nucleic acid binding [GO:0003676]; phosphodiesterase I activity [GO:0004528]; interstrand cross-link repair [GO:0036297]	interstrand cross-link repair [GO:0036297]	metal ion binding [GO:0046872]; nucleic acid binding [GO:0003676]; phosphodiesterase I activity [GO:0004528]
A0A1X0K4Y1	A0A1X0K4Y1_9MYCO	FmdB family transcriptional regulator	BST45_07235	Mycobacterium shinjukuense				PF09723;	TIGR02605;	IPR013429;
A0A2M8TGZ8	A0A2M8TGZ8_9CLOT	DegT/DnrJ/EryC1/StrS family aminotransferase	CUB90_00970	Clostridium sp. CT7				PF01041;		IPR000653;IPR015424;IPR015422;IPR015421;	transaminase activity [GO:0008483]		transaminase activity [GO:0008483]
A0A377C5B7	A0A377C5B7_ECOLX	NAD kinase (EC 2.7.1.23) (ATP-dependent NAD kinase)	ppnK nadK NCTC10429_01980	Escherichia coli				PF01513;		IPR017438;IPR017437;IPR016064;IPR002504;	cytoplasm [GO:0005737]; ATP binding [GO:0005524]; metal ion binding [GO:0046872]; NAD+ kinase activity [GO:0003951]; NAD metabolic process [GO:0019674]; NADP biosynthetic process [GO:0006741]	NAD metabolic process [GO:0019674]; NADP biosynthetic process [GO:0006741]	ATP binding [GO:0005524]; metal ion binding [GO:0046872]; NAD+ kinase activity [GO:0003951]
A0A2N6ESA3	A0A2N6ESA3_9DELT	5-oxoprolinase	C0620_10140	Desulfuromonas sp.				PF05378;PF01968;PF02538;		IPR008040;IPR002821;IPR003692;	hydrolase activity [GO:0016787]		hydrolase activity [GO:0016787]
A0A135NXG1	A0A135NXG1_9RHIZ	Phosphoglucomutase	ATO67_15175	Agrobacterium bohemicum		KXG83872;		PF02878;PF02879;PF02880;PF00408;		IPR005844;IPR016055;IPR005845;IPR005846;IPR005843;IPR036900;IPR016066;IPR005841;	intramolecular transferase activity, phosphotransferases [GO:0016868]; magnesium ion binding [GO:0000287]; carbohydrate metabolic process [GO:0005975]	carbohydrate metabolic process [GO:0005975]	intramolecular transferase activity, phosphotransferases [GO:0016868]; magnesium ion binding [GO:0000287]
A0A1Y3F1N3	A0A1Y3F1N3_9GAMM	Uncharacterized protein (Fragment)	MWQ_12585	Acinetobacter seifertii				PF10685;		IPR019626;
W6VKC2	W6VKC2_9PSED	Pyridine nucleotide-disulfide oxidoreductase, FAD/NAD(P)-binding domain containing protein	PMI25_003072	Pseudomonas sp. GM30		EUB82628;		PF07992;		IPR036188;IPR023753;	oxidoreductase activity [GO:0016491]		oxidoreductase activity [GO:0016491]
A0A327Y718	A0A327Y718_RHIET	5-deoxyglucuronate isomerase	BCL34_102116	Rhizobium etli				PF04962;	TIGR04378;	IPR024203;IPR021120;IPR014710;IPR011051;	glucuronate isomerase activity [GO:0008880]; inositol catabolic process [GO:0019310]	inositol catabolic process [GO:0019310]	glucuronate isomerase activity [GO:0008880]
A0A2R9VG93	A0A2R9VG93_VIBPH	Uncharacterized protein	C1S91_26480	Vibrio parahaemolyticus
A0A2X2YB19	A0A2X2YB19_CLOPF	Anaerobic sulfite reductase subunit A	asrA_2 NCTC10719_02993	Clostridium perfringens				PF17179;	TIGR02910;	IPR017896;IPR017900;IPR009051;IPR014259;	iron-sulfur cluster binding [GO:0051536]; metal ion binding [GO:0046872]		iron-sulfur cluster binding [GO:0051536]; metal ion binding [GO:0046872]
A0A0P8W4S4	A0A0P8W4S4_9CLOT	Uroporphyrinogen decarboxylase (URO-D)	OXPF_42990	Oxobacter pfennigii		KPU42514;		PF01208;		IPR038071;IPR000257;	uroporphyrinogen decarboxylase activity [GO:0004853]; porphyrin-containing compound biosynthetic process [GO:0006779]	porphyrin-containing compound biosynthetic process [GO:0006779]	uroporphyrinogen decarboxylase activity [GO:0004853]
A0A084IT08	A0A084IT08_BACMY	NADH dehydrogenase	AWW70_25970 B7492_13240 BACI71_50022 BG05_3574 BLX04_26785 BW900_13940 BWINRA5_02870 CN600_17815 COL41_01825 COL71_25035 DN409_12385 FC700_31565 FC701_10125 III_03016 S3E15_01448	Bacillus mycoides	bmyo:BG05_3574;	EJR40180;KEZ79842;
A0A3M4SIF2	A0A3M4SIF2_9PSED	GTP cyclohydrolase I (EC 3.5.4.16)	ALP92_01618	Pseudomonas syringae pv. primulae			UPA00848;UER00151	PF01227;		IPR043133;IPR020602;	GTP cyclohydrolase I activity [GO:0003934]; 7,8-dihydroneopterin 3'-triphosphate biosynthetic process [GO:0035998]; one-carbon metabolic process [GO:0006730]	7,8-dihydroneopterin 3'-triphosphate biosynthetic process [GO:0035998]; one-carbon metabolic process [GO:0006730]	GTP cyclohydrolase I activity [GO:0003934]
A0A2N6FG16	A0A2N6FG16_9DELT	Histidine kinase (EC 2.7.13.3)	C0624_09155	Desulfuromonas sp.				PF11845;PF13185;PF02518;PF00512;PF08447;PF13426;	TIGR00229;	IPR021796;IPR003018;IPR029016;IPR003594;IPR036890;IPR005467;IPR003661;IPR036097;IPR022678;IPR001610;IPR000014;IPR000700;IPR035965;IPR013655;IPR004358;	integral component of membrane [GO:0016021]; glycylpeptide N-tetradecanoyltransferase activity [GO:0004379]; phosphorelay sensor kinase activity [GO:0000155]		glycylpeptide N-tetradecanoyltransferase activity [GO:0004379]; phosphorelay sensor kinase activity [GO:0000155]
A0A0L0API9	A0A0L0API9_9ENTR	Uncharacterized protein	AC791_10495	Klebsiella sp. RIT-PI-d		KNC09099;		PF08908;		IPR015004;
A0A1R3F964	A0A1R3F964_9VIBR	Uncharacterized protein	BH582_12240	Vibrio sp. 10N.222.47.A9				PF06082;		IPR010344;
A0A106C1X6	A0A106C1X6_SHEFR	Phosphoglucomutase	AWJ07_12605	Shewanella frigidimarina		KVX02730;		PF02878;PF02879;PF02880;PF00408;	TIGR01132;	IPR005844;IPR016055;IPR005845;IPR005846;IPR005843;IPR036900;IPR016066;IPR005852;	magnesium ion binding [GO:0000287]; phosphoglucomutase activity [GO:0004614]; carbohydrate metabolic process [GO:0005975]	carbohydrate metabolic process [GO:0005975]	magnesium ion binding [GO:0000287]; phosphoglucomutase activity [GO:0004614]
A0A1I4BJ62	A0A1I4BJ62_9PSED	Uncharacterized protein	SAMN03159473_03294	Pseudomonas sp. NFACC52						IPR036410;
A0A0F6U017	A0A0F6U017_CITAM	Uncharacterized protein	F384_26815	Citrobacter amalonaticus Y19	cama:F384_26815;	AKE62172;				IPR027417;	ATP binding [GO:0005524]; DNA helicase activity [GO:0003678]		ATP binding [GO:0005524]; DNA helicase activity [GO:0003678]
A0A2Z5TF99	A0A2Z5TF99_9MYCO	Uncharacterized protein	MPSD_51740	Mycobacterium pseudoshottsii JCM 15466
K2MHA3	K2MHA3_9BACI	Diadenylate cyclase (DAC) (EC 2.7.7.85) (Cyclic-di-AMP synthase) (c-di-AMP synthase)	dacB BA1_13828	Bacillus xiamenensis		EKF34708;		PF02457;PF10372;		IPR034693;IPR036888;IPR003390;IPR019457;	integral component of membrane [GO:0016021]; plasma membrane [GO:0005886]; adenylate cyclase activity [GO:0004016]; ATP binding [GO:0005524]; nucleotidyltransferase activity [GO:0016779]; cAMP biosynthetic process [GO:0006171]; second-messenger-mediated signaling [GO:0019932]	cAMP biosynthetic process [GO:0006171]; second-messenger-mediated signaling [GO:0019932]	adenylate cyclase activity [GO:0004016]; ATP binding [GO:0005524]; nucleotidyltransferase activity [GO:0016779]
A0A3D0E242	A0A3D0E242_BACSP	Stage V sporulation protein B	spoVB DEO65_04840	Bacillus sp.				PF01943;PF14667;	TIGR02900;	IPR024923;IPR029303;IPR002797;IPR014249;	integral component of membrane [GO:0016021]; plasma membrane [GO:0005886]
A0A3N4E4U5	A0A3N4E4U5_9GAMM	Cytochrome c-552 (EC 1.7.2.2) (Ammonia-forming cytochrome c nitrite reductase) (Cytochrome c nitrite reductase)	nrfA EGC77_07655	Shewanella sp. R106			UPA00653	PF02335;	TIGR03152;	IPR003321;IPR017570;IPR011031;IPR036280;	periplasmic space [GO:0042597]; calcium ion binding [GO:0005509]; heme binding [GO:0020037]; iron ion binding [GO:0005506]; nitrite reductase (cytochrome, ammonia-forming) activity [GO:0042279]; nitrate assimilation [GO:0042128]	nitrate assimilation [GO:0042128]	calcium ion binding [GO:0005509]; heme binding [GO:0020037]; iron ion binding [GO:0005506]; nitrite reductase (cytochrome, ammonia-forming) activity [GO:0042279]
B7VMK8	DADA_VIBA3	D-amino acid dehydrogenase (EC 1.4.99.-)	dadA VS_1133	Vibrio atlanticus (strain LGP32) (Vibrio splendidus (strain Mel32))	vsp:VS_1133;	CAV18259;	UPA00043;UER00498	PF01266;		IPR023080;IPR006076;IPR036188;	D-amino-acid dehydrogenase activity [GO:0008718]; D-alanine catabolic process [GO:0055130]	D-alanine catabolic process [GO:0055130]	D-amino-acid dehydrogenase activity [GO:0008718]
A0A1C0BQI7	A0A1C0BQI7_9CLOT	Asparagine synthetase domain-containing protein	A7X67_06125	Clostridium sp. W14A		OCN02982;		PF00733;		IPR001962;IPR014729;	asparagine synthase (glutamine-hydrolyzing) activity [GO:0004066]; asparagine biosynthetic process [GO:0006529]	asparagine biosynthetic process [GO:0006529]	asparagine synthase (glutamine-hydrolyzing) activity [GO:0004066]
A0A252DAY8	A0A252DAY8_9NOSO	Four-helix bundle copper-binding protein (Fragment)	BV378_17665	Nostoc sp. RF31YmG
A0A1I5FCQ0	A0A1I5FCQ0_PSESX	Uncharacterized protein	SAMN05444065_109254	Pseudomonas syringae
A0A521P3N5	A0A521P3N5_9CAUL	Glycosyltransferase family 41 protein	EPO49_03345	Brevundimonas sp.						IPR013026;IPR011990;IPR019734;	transferase activity [GO:0016740]		transferase activity [GO:0016740]
A0A1E8GHB9	A0A1E8GHB9_9LACT	GntR family transcriptional regulator	BG262_09700	Floricoccus penangensis				PF00392;		IPR000524;IPR036388;IPR036390;	DNA-binding transcription factor activity [GO:0003700]		DNA-binding transcription factor activity [GO:0003700]
A0A3D2P0G2	A0A3D2P0G2_9CLOT	Recombinase family protein	DHV55_15995	Clostridiaceae bacterium				PF07508;PF00239;PF13408;		IPR038109;IPR011109;IPR006119;IPR036162;IPR025827;	DNA binding [GO:0003677]; recombinase activity [GO:0000150]		DNA binding [GO:0003677]; recombinase activity [GO:0000150]
A0A1N7DPP6	A0A1N7DPP6_9BACI	Gluconate 5-dehydrogenase	SAMN05878482_105466	Peribacillus simplex						IPR036291;IPR020904;IPR002347;	oxidoreductase activity [GO:0016491]		oxidoreductase activity [GO:0016491]
A0A1V3XL87	A0A1V3XL87_MYCKA	L-lysine N6-monooxygenase MbtG (EC 1.14.13.59) (Lysine 6-N-hydroxylase) (Lysine N6-hydroxylase) (Lysine-N-oxygenase) (Mycobactin synthase protein G)	BZL29_1725	Mycobacterium kansasii				PF13434;		IPR036188;IPR025700;	L-lysine 6-monooxygenase (NADPH) activity [GO:0047091]		L-lysine 6-monooxygenase (NADPH) activity [GO:0047091]
A0A1B8VV03	A0A1B8VV03_9BACI	Chaperone protein DnaJ	dnaJ A7975_28170	Bacillus sp. FJAT-26390		OBZ08193;		PF00226;PF01556;PF00684;	TIGR02349;	IPR012724;IPR002939;IPR001623;IPR018253;IPR008971;IPR001305;IPR036410;IPR036869;	cytoplasm [GO:0005737]; ATP binding [GO:0005524]; heat shock protein binding [GO:0031072]; unfolded protein binding [GO:0051082]; zinc ion binding [GO:0008270]; DNA replication [GO:0006260]; protein folding [GO:0006457]; response to heat [GO:0009408]	DNA replication [GO:0006260]; protein folding [GO:0006457]; response to heat [GO:0009408]	ATP binding [GO:0005524]; heat shock protein binding [GO:0031072]; unfolded protein binding [GO:0051082]; zinc ion binding [GO:0008270]
A0A081CY85	A0A081CY85_9RHIZ	Putative oxidoreductase	RRU01S_19_00360	Agrobacterium rubi TR3 = NBRC 13261				PF16653;PF03435;		IPR036291;IPR032095;IPR005097;	oxidoreductase activity [GO:0016491]		oxidoreductase activity [GO:0016491]
A0A1P8MJZ1	A0A1P8MJZ1_9VIBR	BspA family leucine-rich repeat surface protein	BWP24_19585	Vibrio campbellii				PF03382;	TIGR02167;	IPR005046;IPR011889;
A0A2I0CPQ4	A0A2I0CPQ4_9PSED	Uncharacterized protein	CW360_10815	Pseudomonas pharmafabricae
A0A2T9QDN6	A0A2T9QDN6_SALET	Uncharacterized protein	A6E75_01255 A8D33_00560 APX06_22795 BGP46_01810 DQ894_07620 E4904_04570 G3454_002378 G4Y54_000291	Salmonella enterica subsp. enterica serovar Cerro
A0A1S1LAV6	A0A1S1LAV6_9MYCO	Stearoyl-CoA 9-desaturase	BKG76_07400	Mycobacteroides franklinii				PF00487;		IPR005804;	lipid metabolic process [GO:0006629]	lipid metabolic process [GO:0006629]
A0A1B1L9A3	A0A1B1L9A3_BACTU	Phage tail protein	BT246_39220	Bacillus thuringiensis		ANS49268;		PF05709;	TIGR01633;	IPR006520;IPR038675;IPR008841;
A0A1E7S350	A0A1E7S350_BUTME	Anaerobic benzoate catabolism transcriptional regulator	BUME_05130	Butyribacterium methylotrophicum		OEZ06050;		PF12844;		IPR001387;IPR010982;	DNA binding [GO:0003677]		DNA binding [GO:0003677]
W6W686	W6W686_9RHIZ	Uncharacterized protein	PMI07_005089	Rhizobium sp. CF080		EUB98808;
A0A3N9Q5D2	A0A3N9Q5D2_9BACI	Alkyl hydroperoxide reductase subunit F (EC 1.8.1.-)	ahpF EH196_01450	Bacillus sp. C1-1				PF07992;PF13192;	TIGR03140;	IPR044141;IPR044142;IPR012081;IPR036188;IPR023753;IPR002109;IPR008255;IPR012336;IPR036249;	alkyl hydroperoxide reductase activity [GO:0008785]; flavin adenine dinucleotide binding [GO:0050660]; NAD binding [GO:0051287]; protein disulfide oxidoreductase activity [GO:0015035]; response to reactive oxygen species [GO:0000302]	response to reactive oxygen species [GO:0000302]	alkyl hydroperoxide reductase activity [GO:0008785]; flavin adenine dinucleotide binding [GO:0050660]; NAD binding [GO:0051287]; protein disulfide oxidoreductase activity [GO:0015035]
A0A1S2TXJ5	A0A1S2TXJ5_9GAMM	AAA family ATPase	BFS86_01175	Shewanella algae				PF02954;PF00158;		IPR003593;IPR029016;IPR009057;IPR002197;IPR027417;IPR002078;IPR025943;IPR025944;	ATP binding [GO:0005524]; sequence-specific DNA binding [GO:0043565]; transcription factor binding [GO:0008134]; regulation of transcription, DNA-templated [GO:0006355]	regulation of transcription, DNA-templated [GO:0006355]	ATP binding [GO:0005524]; sequence-specific DNA binding [GO:0043565]; transcription factor binding [GO:0008134]
A0A1X0GWK2	A0A1X0GWK2_9MYCO	Histidine kinase (EC 2.7.13.3)	BST36_24000	Mycolicibacterium moriokaense				PF02518;PF17203;PF14689;		IPR003594;IPR036890;IPR005467;IPR033463;IPR029151;IPR004358;IPR016120;IPR039506;	integral component of membrane [GO:0016021]; plasma membrane [GO:0005886]; phosphorelay sensor kinase activity [GO:0000155]		phosphorelay sensor kinase activity [GO:0000155]
A0A220SNE7	A0A220SNE7_9GAMM	Uncharacterized protein	CEK62_11865	Alcanivorax sp. N3-2A				PF00501;PF13193;		IPR025110;IPR000873;IPR042099;
A0A387AEF4	A0A387AEF4_9PSED	DNA alkylation response protein	D6Z43_15820	Pseudomonas sp. DY-1				PF00441;PF02770;PF18158;		IPR006089;IPR006091;IPR036250;IPR009075;IPR009100;IPR041504;	acyl-CoA dehydrogenase activity [GO:0003995]; flavin adenine dinucleotide binding [GO:0050660]		acyl-CoA dehydrogenase activity [GO:0003995]; flavin adenine dinucleotide binding [GO:0050660]
A0A1W7LN95	A0A1W7LN95_CLOBE	Uncharacterized protein	CIBE_0499	Clostridium beijerinckii (Clostridium MP)
A0A1B8QAU5	A0A1B8QAU5_9GAMM	Uncharacterized protein	A9306_01970 A9308_08670	Moraxella atlantae		OBX75839;OBX76408;		PF04186;		IPR007313;	integral component of membrane [GO:0016021]
A0A242X4M3	A0A242X4M3_BACTU	GGDEF domain-containing protein	BK717_18260	Bacillus thuringiensis serovar malayensis				PF00563;PF00990;PF13426;	TIGR00254;TIGR00229;	IPR001633;IPR035919;IPR000160;IPR029787;IPR000014;IPR035965;IPR043128;	integral component of membrane [GO:0016021]
A0A023PB40	A0A023PB40_9BACI	Acyl--CoA ligase	CY96_22370	Bacillus bombysepticus str. Wang	bby:CY96_22370;	AHX20642;		PF00501;PF13193;		IPR025110;IPR020845;IPR000873;IPR042099;	ATP binding [GO:0005524]; ligase activity [GO:0016874]		ATP binding [GO:0005524]; ligase activity [GO:0016874]
A0A3D3AVY3	A0A3D3AVY3_ACISP	Uncharacterized protein	DHW80_11100	Acinetobacter sp.
A0A1C3EID1	A0A1C3EID1_9GAMM	Uncharacterized protein	A8L45_11945	Enterovibrio pacificus		ODA33001;				IPR036188;	integral component of membrane [GO:0016021]
T0UZA1	T0UZA1_9STRE	Uncharacterized protein	HSISS2_175	Streptococcus sp. HSISS2		EQC72443;		PF03413;		IPR025711;
A0A3M5DLZ1	A0A3M5DLZ1_PSEAI	Uncharacterized protein	ALP65_00860	Pseudomonas aeruginosa
A0A323TME0	A0A323TME0_9BACI	GTP 3',8-cyclase (EC 4.1.99.22) (Molybdenum cofactor biosynthesis protein A)	moaA CR194_06780	Salipaludibacillus keqinensis			UPA00344	PF06463;PF04055;	TIGR02666;	IPR013785;IPR006638;IPR013483;IPR000385;IPR010505;IPR007197;	molybdopterin synthase complex [GO:0019008]; 4 iron, 4 sulfur cluster binding [GO:0051539]; GTP 3',8'-cyclase activity [GO:0061798]; GTP binding [GO:0005525]; metal ion binding [GO:0046872]; S-adenosyl-L-methionine binding [GO:1904047]; Mo-molybdopterin cofactor biosynthetic process [GO:0006777]	Mo-molybdopterin cofactor biosynthetic process [GO:0006777]	4 iron, 4 sulfur cluster binding [GO:0051539]; GTP 3',8'-cyclase activity [GO:0061798]; GTP binding [GO:0005525]; metal ion binding [GO:0046872]; S-adenosyl-L-methionine binding [GO:1904047]
A0A344KSF7	A0A344KSF7_9VIBR	Uncharacterized protein	DSB67_24875	Vibrio campbellii
A0A4V2MSY2	A0A4V2MSY2_9STRE	EamA family transporter	D3X11_00090	Streptococcus sp. X16XC17				PF00892;		IPR000620;	integral component of membrane [GO:0016021]
A0A1W9ZP62	A0A1W9ZP62_9MYCO	SAM-dependent methyltransferase	BST12_16630	Mycobacterium angelicum						IPR003333;IPR029063;	methyltransferase activity [GO:0008168]; lipid biosynthetic process [GO:0008610]; methylation [GO:0032259]	lipid biosynthetic process [GO:0008610]; methylation [GO:0032259]	methyltransferase activity [GO:0008168]
R7L5T6	R7L5T6_9CLOT	Ribosome-binding factor A	rbfA BN581_00124	Clostridium sp. CAG:273				PF02033;	TIGR00082;	IPR015946;IPR000238;IPR023799;IPR020053;	cytoplasm [GO:0005737]; maturation of SSU-rRNA [GO:0030490]	maturation of SSU-rRNA [GO:0030490]
A0A0D7KMM7	A0A0D7KMM7_9BACL	Uncharacterized protein	AZ66_18880	Paenibacillus sp. E194		KJB86425;		PF02754;PF13183;		IPR017896;IPR017900;IPR004017;IPR009051;IPR036197;	integral component of membrane [GO:0016021]; iron-sulfur cluster binding [GO:0051536]; metal ion binding [GO:0046872]		iron-sulfur cluster binding [GO:0051536]; metal ion binding [GO:0046872]
A0A2A4ANP8	A0A2A4ANP8_9PSED	Copper-binding protein	CO192_21270	Pseudomonas pelagia				PF13473;		IPR008972;IPR028096;
A0A4Y9MJA0	A0A4Y9MJA0_9MYCO	Pirin family protein	E4P42_23560	Mycobacterium sp. PS03_16				PF02678;PF05726;		IPR012093;IPR008778;IPR003829;IPR014710;IPR011051;
A0A1S1MQR1	A0A1S1MQR1_9GAMM	ATP-dependent helicase	BET10_18115	Pseudoalteromonas amylolytica				PF00271;PF04851;		IPR006935;IPR014001;IPR001650;IPR027417;	ATP binding [GO:0005524]; DNA binding [GO:0003677]; helicase activity [GO:0004386]		ATP binding [GO:0005524]; DNA binding [GO:0003677]; helicase activity [GO:0004386]
A0A3R6UZ09	A0A3R6UZ09_9CLOT	SDR family NAD(P)-dependent oxidoreductase	DXD54_15475	Clostridium sp. TM06-18				PF00106;		IPR036291;IPR020904;IPR002347;	oxidoreductase activity [GO:0016491]; steroid metabolic process [GO:0008202]	steroid metabolic process [GO:0008202]	oxidoreductase activity [GO:0016491]
A0A2R3IS85	A0A2R3IS85_PSEAI	Putative nickel-transporting ATPase	CSB93_4192	Pseudomonas aeruginosa				PF00005;		IPR003439;IPR027417;	ATP binding [GO:0005524]		ATP binding [GO:0005524]
A0A1L3GJ57	A0A1L3GJ57_PELAE	[Fe-S]-binding protein	A7E75_13875	Pelobacter acetylenicus				PF02906;PF12838;PF04060;PF13188;		IPR007202;IPR017896;IPR017900;IPR009016;IPR004108;IPR000014;IPR035965;	4 iron, 4 sulfur cluster binding [GO:0051539]; metal ion binding [GO:0046872]		4 iron, 4 sulfur cluster binding [GO:0051539]; metal ion binding [GO:0046872]
A0A6H2FH90	A0A6H2FH90_9ENTR	53EXOc domain-containing protein	GJT92_01915	Enterobacteriaceae endosymbiont of Donacia clavipes				PF01367;PF02739;		IPR020046;IPR002421;IPR036279;IPR020045;IPR038969;IPR008918;IPR029060;	5'-flap endonuclease activity [GO:0017108]; DNA binding [GO:0003677]; DNA replication, Okazaki fragment processing [GO:0033567]	DNA replication, Okazaki fragment processing [GO:0033567]	5'-flap endonuclease activity [GO:0017108]; DNA binding [GO:0003677]
A0A2A7WXZ1	A0A2A7WXZ1_9BACI	Cytochrome C	CN692_09020	Bacillus sp. AFS002410				PF13442;		IPR009056;IPR036909;IPR012218;	integral component of membrane [GO:0016021]; electron transfer activity [GO:0009055]; heme binding [GO:0020037]; iron ion binding [GO:0005506]		electron transfer activity [GO:0009055]; heme binding [GO:0020037]; iron ion binding [GO:0005506]
A0A078LWY9	A0A078LWY9_9PSED	Endopeptidase La (EC 3.4.21.53)	BN1079_03073	Pseudomonas saudiphocaensis		CDZ95729;		PF13654;PF05362;		IPR041699;IPR008269;IPR027065;IPR027417;IPR020568;IPR014721;	ATP binding [GO:0005524]; ATP-dependent peptidase activity [GO:0004176]; serine-type endopeptidase activity [GO:0004252]; protein catabolic process [GO:0030163]	protein catabolic process [GO:0030163]	ATP binding [GO:0005524]; ATP-dependent peptidase activity [GO:0004176]; serine-type endopeptidase activity [GO:0004252]
A0A172TFB0	A0A172TFB0_9BACL	Uncharacterized protein	SY83_04805	Paenibacillus swuensis	pswu:SY83_04805;	ANE45731;
A0A078LIS4	A0A078LIS4_CITKO	Uncharacterized protein	BN1086_02088	Citrobacter koseri (Citrobacter diversus)		CDZ83954;
A0A4Q9YKA1	A0A4Q9YKA1_9BACI	Deleted.
A0A410PS64	A0A410PS64_9CLOT	GNAT family N-acetyltransferase	EQM05_12020	Clostridium sp. JN-9				PF13302;		IPR016181;IPR000182;	N-acetyltransferase activity [GO:0008080]		N-acetyltransferase activity [GO:0008080]
A0A166KE11	A0A166KE11_LACLC	TPR domain protein	AB996_0164	Lactococcus lactis subsp. cremoris (Streptococcus cremoris)		KZK08267;		PF13844;		IPR029489;IPR013026;IPR011990;IPR019734;
A0A084GWM2	A0A084GWM2_METID	GTP cyclohydrolase 1 type 2 homolog	GS18_0211480	Metabacillus indicus (Bacillus indicus)		KEZ51734;		PF01784;	TIGR00486;	IPR002678;IPR036069;IPR017221;IPR015867;	metal ion binding [GO:0046872]		metal ion binding [GO:0046872]
A0A371PP22	A0A371PP22_9BACL	Uncharacterized protein	DX130_11915	Paenibacillus paeoniae
A0A2T6LRI2	A0A2T6LRI2_9PSED	Uncharacterized protein	C8K66_101335	Pseudomonas sp. GV105
A0A2A2DZY6	A0A2A2DZY6_9PSED	DUF1289 domain-containing protein	BZL41_14475	Pseudomonas sp. PIC25				PF06945;		IPR010710;
F2A8P5	F2A8P5_RHIET	Uncharacterized protein	RHECNPAF_239005	Rhizobium etli CNPAF512		EGE59164;
A0A0E2IUG1	A0A0E2IUG1_STRIT	Xaa-Pro dipeptidyl-peptidase (EC 3.4.14.11) (X-Pro dipeptidyl-peptidase) (X-prolyl-dipeptidyl aminopeptidase) (X-PDAP)	pepX HMPREF1654_00732	Streptococcus intermedius SK54 = ATCC 27335		EPH04593;		PF02129;PF08530;PF09168;		IPR029058;IPR008979;IPR008252;IPR015251;IPR036313;IPR000383;IPR013736;	cytoplasm [GO:0005737]; dipeptidyl-peptidase activity [GO:0008239]; serine-type peptidase activity [GO:0008236]		dipeptidyl-peptidase activity [GO:0008239]; serine-type peptidase activity [GO:0008236]
A0A1C6DBI3	A0A1C6DBI3_9CLOT	Uncharacterized ACR, COG1399	SAMEA3545390_01693	uncultured Butyricicoccus sp.				PF02620;		IPR003772;
A0A0K6GND1	A0A0K6GND1_9BACI	P-type Ca(2+) transporter (EC 7.2.2.10)	Ga0061060_107180	Anoxybacillus suryakundensis		CUA80167;		PF00689;PF00690;	TIGR01116;TIGR01522;TIGR01494;	IPR006068;IPR004014;IPR023299;IPR018303;IPR023298;IPR008250;IPR036412;IPR023214;IPR005782;IPR006413;IPR001757;	integral component of membrane [GO:0016021]; ATP binding [GO:0005524]; calcium transmembrane transporter activity, phosphorylative mechanism [GO:0005388]		ATP binding [GO:0005524]; calcium transmembrane transporter activity, phosphorylative mechanism [GO:0005388]
A0A172XHR6	A0A172XHR6_9BACI	Anti-sigma factor	BMJ37_06815	Bacillus velezensis				PF12791;		IPR024449;	integral component of membrane [GO:0016021]; plasma membrane [GO:0005886]
J8T7M4	J8T7M4_ALKAL	Iron transporter (Iron(III) transporter)	AJ85_03855 BalcAV3210 BALCAV_0204875	Bacillus alcalophilus ATCC 27647 = CGMCC 1.3604		KGA98410;		PF00528;		IPR000515;IPR035906;	integral component of membrane [GO:0016021]; plasma membrane [GO:0005886]; transmembrane transport [GO:0055085]	transmembrane transport [GO:0055085]
A0A0A2N4T6	A0A0A2N4T6_ALCFA	Branched-chain amino acid ABC transporter substrate-binding protein	D0C27_03385 DF183_05365 EGY22_13990	Alcaligenes faecalis		ALO40108;KGP01152;		PF13458;		IPR028081;IPR000709;IPR028082;	amino acid transport [GO:0006865]	amino acid transport [GO:0006865]
A0A4Q6DYZ6	A0A4Q6DYZ6_9GAMM	Pirin_C_2 domain-containing protein	EOO68_17325	Moraxellaceae bacterium				PF17954;		IPR041602;IPR014710;IPR011051;
A0A1E5BLE8	A0A1E5BLE8_9VIBR	Uncharacterized protein	A1QO_02515	Vibrio genomosp. F10 str. ZF-129		OEE38270;
A0A162JCS5	A0A162JCS5_9CLOT	Iron-sulfur cluster carrier protein	WX73_04195	Clostridium coskatii		OAA93445;		PF10609;		IPR019591;IPR000808;IPR027417;IPR033756;	ATP binding [GO:0005524]; ATPase activity [GO:0016887]; iron-sulfur cluster binding [GO:0051536]; metal ion binding [GO:0046872]		ATPase activity [GO:0016887]; ATP binding [GO:0005524]; iron-sulfur cluster binding [GO:0051536]; metal ion binding [GO:0046872]
Q9A4P1	Q9A4P1_CAUVC	Uncharacterized protein	CC_2789	Caulobacter vibrioides (strain ATCC 19089 / CB15) (Caulobacter crescentus)	ccr:CC_2789;	AAK24753;
R7GFW4	R7GFW4_9CLOT	Riboflavin biosynthesis protein RibD C-terminal domain protein	BN598_00245	Clostridium sp. CAG:307				PF01872;		IPR024072;IPR002734;	5-amino-6-(5-phosphoribosylamino)uracil reductase activity [GO:0008703]; riboflavin biosynthetic process [GO:0009231]	riboflavin biosynthetic process [GO:0009231]	5-amino-6-(5-phosphoribosylamino)uracil reductase activity [GO:0008703]
A0A1A3SLE6	A0A1A3SLE6_9MYCO	Uncharacterized protein	A5652_22250	Mycobacterium sp. 1165178.9		OBK70864;
A0A155RBS1	A0A155RBS1_KLEAE	Deleted.
A0A1E8Q3Y7	A0A1E8Q3Y7_9MYCO	AAA_16 domain-containing protein (Fragment)	BEL07_13800	Mycobacterium grossiae				PF13191;		IPR041664;IPR027417;
A0A0L1M6M6	A0A0L1M6M6_BACME	Uncharacterized protein	ACS78_07545	Bacillus megaterium		KNH24111;
A0A0K2WGI6	A0A0K2WGI6_ANEMI	Phenylacetate-CoA oxygenase, PaaG subunit	BN1090_A2_02952	Aneurinibacillus migulanus (Bacillus migulanus)		CEH30499;		PF05138;	TIGR02156;	IPR012347;IPR009078;IPR011881;IPR007814;	phenylacetyl-CoA 1,2-epoxidase activity [GO:0097266]; phenylacetate catabolic process [GO:0010124]	phenylacetate catabolic process [GO:0010124]	phenylacetyl-CoA 1,2-epoxidase activity [GO:0097266]
A0A5R9G7A5	A0A5R9G7A5_9BACL	VWA domain-containing protein	FE782_29780	Paenibacillus antri						IPR002035;IPR036465;
A0A2D2B0X7	A0A2D2B0X7_9CAUL	Uncharacterized protein	CSW64_16585	Caulobacter mirabilis	cmb:CSW64_16585;			PF03417;		IPR005079;IPR011990;
A0A0U5C5C0	A0A0U5C5C0_9BACL	Aspartate--tRNA ligase (EC 6.1.1.12) (Aspartyl-tRNA synthetase) (AspRS)	aspS CB4_01212	Aneurinibacillus soli	asoc:CB4_01212;			PF02938;PF00152;PF01336;	TIGR00459;	IPR004364;IPR006195;IPR004524;IPR002312;IPR004115;IPR029351;IPR012340;IPR004365;	cytoplasm [GO:0005737]; aspartate-tRNA ligase activity [GO:0004815]; ATP binding [GO:0005524]; nucleic acid binding [GO:0003676]; aspartyl-tRNA aminoacylation [GO:0006422]	aspartyl-tRNA aminoacylation [GO:0006422]	aspartate-tRNA ligase activity [GO:0004815]; ATP binding [GO:0005524]; nucleic acid binding [GO:0003676]
A0A072NNQ4	A0A072NNQ4_BACAZ	Alcohol dehydrogenase, class IV (EC 1.1.1.202)	M670_01061	Bacillus azotoformans MEV2011		KEF39299;		PF00465;		IPR001670;IPR039697;	1,3-propanediol dehydrogenase activity [GO:0047516]; metal ion binding [GO:0046872]		1,3-propanediol dehydrogenase activity [GO:0047516]; metal ion binding [GO:0046872]
A0A0M0MR97	A0A0M0MR97_BACTU	HTH araC/xylS-type domain-containing protein	BTGOE7_50220	Bacillus thuringiensis		KNH41059;KOO65678;OFD02974;		PF12833;		IPR008979;IPR009057;IPR018060;IPR018062;IPR020449;	DNA-binding transcription factor activity [GO:0003700]; sequence-specific DNA binding [GO:0043565]		DNA-binding transcription factor activity [GO:0003700]; sequence-specific DNA binding [GO:0043565]
A0A1X2EDU1	A0A1X2EDU1_9MYCO	Hydrolase	AWC30_01310	Mycolicibacillus trivialis				PF10103;	TIGR03624;	IPR018766;IPR042271;	hydrolase activity [GO:0016787]		hydrolase activity [GO:0016787]
A0A0U5PAV7	A0A0U5PAV7_9CLOT	Outer membrane efflux protein	BN3589_01984	Clostridium sp. C105KSO14				PF02321;		IPR003423;	efflux transmembrane transporter activity [GO:0015562]		efflux transmembrane transporter activity [GO:0015562]
A0A249PJN4	A0A249PJN4_9RHIZ	TRAP dicarboxylate transporter DctQ subunit	SJ05684_b51460	Ensifer sojae CCBAU 05684	esj:SJ05684_b51460;			PF04290;		IPR007387;	integral component of membrane [GO:0016021]; plasma membrane [GO:0005886]
A0A398B6N6	A0A398B6N6_9BACI	Transcriptional regulatory protein TyrR	D1953_12605	Peribacillus asahii				PF18024;PF13426;PF00158;	TIGR00229;	IPR003593;IPR009057;IPR030828;IPR027417;IPR000014;IPR000700;IPR035965;IPR002078;IPR025943;IPR025944;	ATP binding [GO:0005524]; DNA binding [GO:0003677]; transcription factor binding [GO:0008134]; aromatic compound catabolic process [GO:0019439]; regulation of transcription, DNA-templated [GO:0006355]	aromatic compound catabolic process [GO:0019439]; regulation of transcription, DNA-templated [GO:0006355]	ATP binding [GO:0005524]; DNA binding [GO:0003677]; transcription factor binding [GO:0008134]
A0A1E2W605	A0A1E2W605_9BACI	Peptide ABC transporter substrate-binding protein	BED47_01050	Bacillus luciferensis		ODG93786;		PF00496;		IPR030678;IPR039424;IPR000914;	ATP-binding cassette (ABC) transporter complex [GO:0043190]; transmembrane transport [GO:0055085]	transmembrane transport [GO:0055085]
A0A3G8LYZ1	A0A3G8LYZ1_9GAMM	AAA family ATPase	EGC82_17095	Shewanella livingstonensis	slj:EGC82_17095;			PF13401;PF01471;		IPR003593;IPR027417;IPR002477;IPR036365;IPR036366;
A0A2T3JBW5	A0A2T3JBW5_9GAMM	Uncharacterized protein	C9J12_18975	Photobacterium frigidiphilum
A0A0T7H544	A0A0T7H544_RHIGA	Imp dehydrogenase/gmp reductase protein	NGAL_HAMBI1145_55730 NGAL_HAMBI1189_56000	Neorhizobium galegae bv. officinalis		CDZ40805;CDZ54618;		PF10994;		IPR021259;
A0A171C5G6	A0A171C5G6_KLEOX	Deleted.
B6A3Q6	B6A3Q6_RHILW	EF-hand domain-containing protein	Rleg2_5866	Rhizobium leguminosarum bv. trifolii (strain WSM2304)	rlt:Rleg2_5866;	ACI59039;		PF13202;		IPR011992;IPR018247;IPR002048;	calcium ion binding [GO:0005509]		calcium ion binding [GO:0005509]
A0A0L0BC58	A0A0L0BC58_9PSED	Uncharacterized protein	AC788_04885	Pseudomonas sp. RIT-PI-a		KNC16854;
A0A494YW30	A0A494YW30_9BACI	S58 family peptidase	D8M05_13400	Oceanobacillus bengalensis				PF03576;		IPR016117;IPR005321;	aminopeptidase activity [GO:0004177]		aminopeptidase activity [GO:0004177]
A0A517CM90	A0A517CM90_STASC	Uncharacterized protein	FPV13_14660	Staphylococcus sciuri
A0A2J9UYT8	A0A2J9UYT8_VIBMI	Arabinose 5-phosphate isomerase (API) (EC 5.3.1.13)	AL544_011685	Vibrio mimicus				PF00571;PF01380;	TIGR00393;	IPR000644;IPR004800;IPR001347;IPR035474;	arabinose-5-phosphate isomerase activity [GO:0019146]; carbohydrate derivative binding [GO:0097367]; metal ion binding [GO:0046872]; carbohydrate derivative metabolic process [GO:1901135]; carbohydrate metabolic process [GO:0005975]	carbohydrate derivative metabolic process [GO:1901135]; carbohydrate metabolic process [GO:0005975]	arabinose-5-phosphate isomerase activity [GO:0019146]; carbohydrate derivative binding [GO:0097367]; metal ion binding [GO:0046872]
R6YHQ7	R6YHQ7_9CLOT	Non-specific serine/threonine protein kinase (EC 2.7.11.1)	BN787_00109	Clostridium sp. CAG:798				PF03793;PF00069;		IPR011009;IPR005543;IPR000719;IPR017441;IPR008271;	integral component of membrane [GO:0016021]; ATP binding [GO:0005524]; protein serine kinase activity [GO:0106310]; protein threonine kinase activity [GO:0106311]		ATP binding [GO:0005524]; protein serine kinase activity [GO:0106310]; protein threonine kinase activity [GO:0106311]
R6RNY3	R6RNY3_9CLOT	Uncharacterized protein	BN719_00692	Clostridium sp. CAG:58				PF09479;PF18998;	TIGR02543;	IPR044060;IPR018337;IPR013378;
A0A0H3J7C2	A0A0H3J7C2_CLOPA	Uncharacterized protein	CLPA_c07750	Clostridium pasteurianum DSM 525 = ATCC 6013	cpat:CLPA_c07750;	AJA50863;KRU13128;
A0A1G5IAR2	A0A1G5IAR2_9CLOT	60 kDa chaperonin (GroEL protein) (Protein Cpn60)	groL groEL SAMN03080606_02314	Alkaliphilus peptidifermentans DSM 18978				PF00118;	TIGR02348;	IPR018370;IPR001844;IPR002423;IPR027409;IPR027413;IPR027410;	cytoplasm [GO:0005737]; ATP binding [GO:0005524]; unfolded protein binding [GO:0051082]; protein refolding [GO:0042026]	protein refolding [GO:0042026]	ATP binding [GO:0005524]; unfolded protein binding [GO:0051082]
A0A1B1MVN8	A0A1B1MVN8_9BACL	Glycoside hydrolase	AWM70_00515	Paenibacillus yonginensis	pyg:AWM70_00515;	ANS73252;		PF02449;		IPR013529;IPR017853;	beta-galactosidase complex [GO:0009341]; beta-galactosidase activity [GO:0004565]; carbohydrate metabolic process [GO:0005975]	carbohydrate metabolic process [GO:0005975]	beta-galactosidase activity [GO:0004565]
C5WDL1	C5WDL1_9ENTR	RNA polymerase sigma factor RpoD (Sigma-70)	rpoD ICMP_576	Candidatus Ishikawaella capsulata Mpkobe	icp:ICMP_576;	BAH83417;		PF04546;PF03979;PF00140;PF04542;PF04539;PF04545;	TIGR02393;TIGR02937;	IPR014284;IPR000943;IPR009042;IPR007627;IPR007624;IPR007630;IPR007631;IPR007127;IPR042189;IPR013325;IPR013324;IPR012760;IPR028630;IPR036388;	cytoplasm [GO:0005737]; DNA binding [GO:0003677]; DNA-binding transcription factor activity [GO:0003700]; sigma factor activity [GO:0016987]; transcription initiation from bacterial-type RNA polymerase promoter [GO:0001123]	transcription initiation from bacterial-type RNA polymerase promoter [GO:0001123]	DNA binding [GO:0003677]; DNA-binding transcription factor activity [GO:0003700]; sigma factor activity [GO:0016987]
A0A3L7K2B4	A0A3L7K2B4_9BACI	Uncharacterized protein	D9X91_06545	Falsibacillus sp. GY 10110							integral component of membrane [GO:0016021]
A0A4P8XMD2	A0A4P8XMD2_9BACL	Uncharacterized protein	E6C60_3256	Paenibacillus sp. HB172198
A0A064CNW9	A0A064CNW9_9MYCO	Cyclase	Y900_020955	Mycolicibacterium aromaticivorans JS19b1 = JCM 16368		KDF01337;		PF04199;		IPR007325;IPR037175;	arylformamidase activity [GO:0004061]; tryptophan catabolic process to kynurenine [GO:0019441]	tryptophan catabolic process to kynurenine [GO:0019441]	arylformamidase activity [GO:0004061]
A0A009QKI3	A0A009QKI3_9GAMM	PhoD-like phosphatase family protein	J536_3180	Acinetobacter sp. 809848		EXC26135;		PF09423;PF16655;		IPR018946;IPR032093;IPR008963;	acid phosphatase activity [GO:0003993]; metal ion binding [GO:0046872]		acid phosphatase activity [GO:0003993]; metal ion binding [GO:0046872]
A0A150BX38	A0A150BX38_BACCE	Uncharacterized protein	AT268_02940	Bacillus cereus		KXY30187;
A0A2D2M4T9	A0A2D2M4T9_9PSED	Creatininase	CS390_08070	Pseudomonas sp. HLS-6				PF01321;PF00557;		IPR029149;IPR036005;IPR039394;IPR000587;IPR000994;	creatinase activity [GO:0016980]		creatinase activity [GO:0016980]
A0A0K2H324	A0A0K2H324_9CORY	Foldase YidC (Membrane integrase YidC) (Membrane protein YidC) (Membrane protein insertase YidC)	CLAC_12370	Corynebacterium lactis RW2-5	clw:CLAC_12370;	ALA68333;		PF02096;	TIGR03592;	IPR028055;IPR001708;	integral component of membrane [GO:0016021]; membrane insertase activity [GO:0032977]; protein transport [GO:0015031]	protein transport [GO:0015031]	membrane insertase activity [GO:0032977]
A0A1M7YQ52	A0A1M7YQ52_9VIBR	NADPH-dependent 7-cyano-7-deazaguanine reductase (EC 1.7.1.13) (7-cyano-7-carbaguanine reductase) (NADPH-dependent nitrile oxidoreductase) (PreQ(0) reductase)	queF_2 queF VQ7734_00440	Vibrio quintilis			UPA00392	PF14489;PF14819;	TIGR03138;	IPR043133;IPR029500;IPR029139;IPR016428;	cytoplasm [GO:0005737]; oxidoreductase activity, acting on other nitrogenous compounds as donors, with NAD or NADP as acceptor [GO:0046857]; preQ1 synthase activity [GO:0033739]; queuosine biosynthetic process [GO:0008616]	queuosine biosynthetic process [GO:0008616]	oxidoreductase activity, acting on other nitrogenous compounds as donors, with NAD or NADP as acceptor [GO:0046857]; preQ1 synthase activity [GO:0033739]
A0A0U5AZC9	A0A0U5AZC9_9BACL	Anti-sigma F factor antagonist (Stage II sporulation protein)	spoIIAA CB4_03283	Aneurinibacillus soli	asoc:CB4_03283;			PF01740;	TIGR00377;TIGR02886;	IPR003658;IPR014237;IPR002645;IPR036513;	anti-sigma factor antagonist activity [GO:0043856]; antisigma factor binding [GO:0045152]; sporulation resulting in formation of a cellular spore [GO:0030435]	sporulation resulting in formation of a cellular spore [GO:0030435]	anti-sigma factor antagonist activity [GO:0043856]; antisigma factor binding [GO:0045152]
A0A3R9YTP7	A0A3R9YTP7_ACIBZ	UDP-glucose 6-dehydrogenase (EC 1.1.1.22)	NDM229_003890	Acinetobacter bereziniae (Acinetobacter genomosp. 10)			UPA00038;UER00491	PF00984;PF03721;	TIGR03026;	IPR008927;IPR036291;IPR017476;IPR014027;IPR036220;IPR014026;IPR001732;IPR028357;	NAD binding [GO:0051287]; UDP-glucose 6-dehydrogenase activity [GO:0003979]; polysaccharide biosynthetic process [GO:0000271]; UDP-glucuronate biosynthetic process [GO:0006065]	polysaccharide biosynthetic process [GO:0000271]; UDP-glucuronate biosynthetic process [GO:0006065]	NAD binding [GO:0051287]; UDP-glucose 6-dehydrogenase activity [GO:0003979]
A0A4P8SDQ8	A0A4P8SDQ8_9BACI	Acyl_transf_3 domain-containing protein	C1N55_20045	Lysinibacillus sp. SGAir0095	lyg:C1N55_20045;			PF01757;		IPR002656;	integral component of membrane [GO:0016021]; transferase activity, transferring acyl groups other than amino-acyl groups [GO:0016747]		transferase activity, transferring acyl groups other than amino-acyl groups [GO:0016747]
A0A1Q6M5R8	A0A1Q6M5R8_9CLOT	Uncharacterized protein	BHW10_06855	Clostridium sp. CAG:307_30_263						IPR013325;IPR036388;	DNA-binding transcription factor activity [GO:0003700]; DNA-templated transcription, initiation [GO:0006352]	DNA-templated transcription, initiation [GO:0006352]	DNA-binding transcription factor activity [GO:0003700]
A0A2T3D0G5	A0A2T3D0G5_9RHIZ	Uncharacterized protein	C6558_27355	Ensifer sp. NM-2
A0A6C2VQK0	A0A6C2VQK0_STRPY	Exotoxin type C	speC_2 SAMEA3918953_01230	Streptococcus pyogenes				PF02876;PF01123;		IPR008992;IPR006126;IPR006173;IPR016091;IPR013307;IPR006123;IPR006177;	extracellular region [GO:0005576]; integral component of membrane [GO:0016021]; toxin activity [GO:0090729]; pathogenesis [GO:0009405]	pathogenesis [GO:0009405]	toxin activity [GO:0090729]
A0A285D2C9	A0A285D2C9_9BACI	Phosphoenolpyruvate-protein phosphotransferase (EC 2.7.3.9) (Phosphotransferase system, enzyme I)	SAMN05877753_10838	Bacillus oleivorans				PF05524;PF00391;PF02896;	TIGR01417;	IPR008279;IPR018274;IPR000121;IPR023151;IPR036637;IPR024692;IPR006318;IPR008731;IPR036618;IPR015813;IPR040442;	cytoplasm [GO:0005737]; kinase activity [GO:0016301]; metal ion binding [GO:0046872]; phosphoenolpyruvate-protein phosphotransferase activity [GO:0008965]; phosphoenolpyruvate-dependent sugar phosphotransferase system [GO:0009401]	phosphoenolpyruvate-dependent sugar phosphotransferase system [GO:0009401]	kinase activity [GO:0016301]; metal ion binding [GO:0046872]; phosphoenolpyruvate-protein phosphotransferase activity [GO:0008965]
A0A0B0HM36	A0A0B0HM36_9BACI	Malate synthase G (EC 2.3.3.9)	glcB_1 LR68_01722	Anoxybacillus sp. BCO1		KHF29652;		PF01274;		IPR011076;IPR001465;IPR006253;	cytoplasm [GO:0005737]; malate synthase activity [GO:0004474]; metal ion binding [GO:0046872]; glyoxylate cycle [GO:0006097]; tricarboxylic acid cycle [GO:0006099]	glyoxylate cycle [GO:0006097]; tricarboxylic acid cycle [GO:0006099]	malate synthase activity [GO:0004474]; metal ion binding [GO:0046872]
A0A2I5HGW6	A0A2I5HGW6_SALDZ	Uncharacterized protein	CNQ75_09840 CTQ69_21760 DLB95_24665 G0D47_20100 G3A00_06630 GB088_21995 GB337_21380 GBW00_04855 GBX19_21630 GBY15_01545 GBZ04_16380 GBZ41_20085	Salmonella diarizonae
A0A0B7JB26	A0A0B7JB26_PHOPO	Ion-translocating oxidoreductase complex subunit G (EC 7.-.-.-) (Rnf electron transport complex subunit G)	rsxG rnfG PPBDW_I20643	Photobacterium phosphoreum ANT-2200		CEO38627;		PF04205;	TIGR01947;	IPR007329;IPR010209;	integral component of membrane [GO:0016021]; plasma membrane [GO:0005886]; electron transfer activity [GO:0009055]; FMN binding [GO:0010181]		electron transfer activity [GO:0009055]; FMN binding [GO:0010181]
A0A0L1LCH7	A0A0L1LCH7_9VIBR	DEAD/DEAH box helicase	ACS79_03925	Vibrio lentus		KNH13963;		PF00270;PF04408;PF00271;		IPR011545;IPR007502;IPR014001;IPR001650;IPR027417;	ATP binding [GO:0005524]; helicase activity [GO:0004386]; nucleic acid binding [GO:0003676]		ATP binding [GO:0005524]; helicase activity [GO:0004386]; nucleic acid binding [GO:0003676]
A0A3N2D2X5	A0A3N2D2X5_RAOTE	Blue copper oxidase	EDF76_4832	Raoultella terrigena (Klebsiella terrigena)				PF00394;PF07731;PF07732;		IPR001117;IPR011706;IPR011707;IPR002355;IPR008972;IPR006311;	copper ion binding [GO:0005507]; oxidoreductase activity [GO:0016491]		copper ion binding [GO:0005507]; oxidoreductase activity [GO:0016491]
A0A1N0MYF2	A0A1N0MYF2_9MYCO	Immunogenic protein MPT63	mpt63_2 mpt63_1 mpt63_3 SAMEA2149858_02997 SAMEA2161603_03797 SAMEA2275821_04287	Mycobacteroides abscessus subsp. abscessus				PF09167;		IPR029050;IPR015250;	extracellular space [GO:0005615]
A0A358GX88	A0A358GX88_ACISP	Copper oxidase	DEF26_07625	Acinetobacter sp.				PF00394;PF07731;PF07732;	TIGR01480;	IPR001117;IPR011706;IPR011707;IPR006376;IPR033138;IPR002355;IPR008972;IPR034282;IPR034279;	periplasmic space [GO:0042597]; copper ion binding [GO:0005507]; oxidoreductase activity [GO:0016491]		copper ion binding [GO:0005507]; oxidoreductase activity [GO:0016491]
A0A5J6PN28	A0A5J6PN28_9BACI	FtsW/RodA/SpoVE family cell cycle protein	D0S48_06190	Psychrobacillus sp. AK 1817	psyh:D0S48_06190;			PF01098;		IPR018365;IPR001182;	integral component of membrane [GO:0016021]; cell division [GO:0051301]	cell division [GO:0051301]
A0A1I2KX93	A0A1I2KX93_9BACI	DNA translocase FtsK	SAMN05216353_106107	Halobacillus alkaliphilus				PF17854;PF09397;PF01580;		IPR003593;IPR041027;IPR002543;IPR018541;IPR027417;IPR036388;IPR036390;	integral component of membrane [GO:0016021]; ATP binding [GO:0005524]; DNA binding [GO:0003677]; chromosome segregation [GO:0007059]	chromosome segregation [GO:0007059]	ATP binding [GO:0005524]; DNA binding [GO:0003677]
A0A3R9E4J7	A0A3R9E4J7_ACIHA	Deleted.
J7T3V5	CSXA_CLOS1	Exosporium protein A	csxA CLOSPO_00498	Clostridium sporogenes (strain ATCC 15579)		EDU39415;					exosporium [GO:0043592]
A0A086WLA0	A0A086WLA0_9VIBR	Acyl-phosphate glycerol 3-phosphate acyltransferase	IX95_17030	Vibrio sp. B183		KFI10550;		PF01553;PF07690;		IPR011701;IPR036259;IPR002123;	integral component of membrane [GO:0016021]; transferase activity, transferring acyl groups [GO:0016746]; transmembrane transporter activity [GO:0022857]		transferase activity, transferring acyl groups [GO:0016746]; transmembrane transporter activity [GO:0022857]
A0A2S3WKN8	A0A2S3WKN8_PSEPU	Uncharacterized protein	BGP82_28430	Pseudomonas putida (Arthrobacter siderocapsulatus)
A0A5C8CCM1	A0A5C8CCM1_ACISP	DNA-binding transcriptional regulator NtrC (Nitrogen regulation protein NR(I))	ntrC E6Q25_02500	Acinetobacter sp.				PF02954;PF00072;PF00158;	TIGR01818;	IPR003593;IPR011006;IPR009057;IPR002197;IPR027417;IPR001789;IPR002078;IPR025662;IPR025943;IPR010114;	cytoplasm [GO:0005737]; ATP binding [GO:0005524]; phosphorelay response regulator activity [GO:0000156]; sequence-specific DNA binding [GO:0043565]; transcription factor binding [GO:0008134]; nitrogen fixation [GO:0009399]; regulation of nitrogen utilization [GO:0006808]; regulation of transcription, DNA-templated [GO:0006355]	nitrogen fixation [GO:0009399]; regulation of nitrogen utilization [GO:0006808]; regulation of transcription, DNA-templated [GO:0006355]	ATP binding [GO:0005524]; phosphorelay response regulator activity [GO:0000156]; sequence-specific DNA binding [GO:0043565]; transcription factor binding [GO:0008134]
A0A6G7A1Z7	A0A6G7A1Z7_9PSED	Uncharacterized protein	ATY02_20985	Pseudomonas sp. BIOMIG1BAC
A0A1G5J937	A0A1G5J937_9BACL	Glutathionylspermidine synthase	SAMN05720606_110160	Paenibacillus polysaccharolyticus				PF03738;		IPR005494;IPR016185;
A0A1V8P0V5	A0A1V8P0V5_CITBR	Uncharacterized protein	BZK42_12015	Citrobacter braakii
A0A680P7C8	A0A680P7C8_9ESCH	Peptidase domain-containing ABC transporter	DOU05_19505	Escherichia albertii				PF00664;PF00005;PF03412;		IPR003593;IPR011527;IPR036640;IPR003439;IPR017871;IPR027417;IPR005074;IPR039421;	integral component of membrane [GO:0016021]; ATP binding [GO:0005524]; ATPase activity [GO:0016887]; ATPase-coupled transmembrane transporter activity [GO:0042626]; peptidase activity [GO:0008233]		ATPase activity [GO:0016887]; ATPase-coupled transmembrane transporter activity [GO:0042626]; ATP binding [GO:0005524]; peptidase activity [GO:0008233]
A0A2R5FGR6	A0A2R5FGR6_NOSCO	WD40 domain-containing protein	NIES4072_06670	Nostoc commune NIES-4072				PF07676;		IPR011042;IPR011659;	integral component of membrane [GO:0016021]
A0A0A5G515	A0A0A5G515_9BACI	Membrane protein	N784_10840	Pontibacillus litoralis JSM 072002		KGX88216;		PF11188;		IPR021354;	integral component of membrane [GO:0016021]
A0A3S4RME7	A0A3S4RME7_9BACI	Xanthine dehydrogenase subunit E (EC 1.17.1.4) (EC 1.17.1.5)	pucA NCTC4823_02361	Bacillus freudenreichii				PF00111;PF01799;		IPR002888;IPR036884;IPR036010;IPR001041;IPR006058;IPR012675;	2 iron, 2 sulfur cluster binding [GO:0051537]; electron transfer activity [GO:0009055]; metal ion binding [GO:0046872]; nicotinate dehydrogenase activity [GO:0050138]; xanthine dehydrogenase activity [GO:0004854]		2 iron, 2 sulfur cluster binding [GO:0051537]; electron transfer activity [GO:0009055]; metal ion binding [GO:0046872]; nicotinate dehydrogenase activity [GO:0050138]; xanthine dehydrogenase activity [GO:0004854]
A0A0E1KU41	A0A0E1KU41_CLOBO	Uncharacterized protein	T259_3180	Clostridium botulinum CDC_1436		AJE10760;				IPR039286;	exosporium [GO:0043592]
A0A2E8G2U9	A0A2E8G2U9_9GAMM	Short chain dehydrogenase	CL546_02155	Alcanivorax sp.				PF00561;PF00106;		IPR029058;IPR000073;IPR036291;IPR020904;IPR002347;	oxidoreductase activity [GO:0016491]		oxidoreductase activity [GO:0016491]
A0A059UUY7	A0A059UUY7_PSEPU	Multicopper oxidase	DW66_0545	Pseudomonas putida (Arthrobacter siderocapsulatus)	ppud:DW66_0545;	AHZ75069;
A0A0M8PWL0	A0A0M8PWL0_9BACI	Aldolase	AN161_01565	Lysinibacillus sp. FJAT-14222		KOS64526;		PF00596;		IPR001303;IPR036409;
A0A142NCC4	A0A142NCC4_9PSED	Azurin	AYO71_21130	Pseudomonas koreensis	pkr:AYO71_21130;	AMT89925;		PF00127;		IPR000923;IPR008972;	copper ion binding [GO:0005507]; electron transfer activity [GO:0009055]		copper ion binding [GO:0005507]; electron transfer activity [GO:0009055]
U2A8Y9	U2A8Y9_9CLOT	DNA-binding helix-turn-helix protein	HMPREF0239_05006	Clostridium sp. ATCC BAA-442		ERI62239;		PF07022;		IPR001387;IPR010982;IPR010744;	DNA binding [GO:0003677]; negative regulation of transcription, DNA-templated [GO:0045892]	negative regulation of transcription, DNA-templated [GO:0045892]	DNA binding [GO:0003677]
A0A6B4NSX2	A0A6B4NSX2_CLOBO	Deleted.
A0A0P7ER76	A0A0P7ER76_VIBAL	Fe-S oxidoreductase	AOG25_17835	Vibrio alginolyticus		KPM96858;		PF03692;		IPR005358;
A0A378TK72	A0A378TK72_9MYCO	16S ribosomal RNA methyltransferase KsgA/Dim1 family protein	NCTC10821_04604	Mycolicibacterium tokaiense				PF13649;		IPR001737;IPR041698;IPR029063;	methyltransferase activity [GO:0008168]; methylation [GO:0032259]	methylation [GO:0032259]	methyltransferase activity [GO:0008168]
A0A4R1YFC7	A0A4R1YFC7_9BACI	Uncharacterized protein	EV583_1011148	Bacillus sp. BK245
A0A0Q3WNK6	A0A0Q3WNK6_BRECH	zf-HC2 domain-containing protein	AN963_05995	Brevibacillus choshinensis		KQL50139;		PF13490;		IPR027383;	integral component of membrane [GO:0016021]
R6G1U6	R6G1U6_9CLOT	N-acetylglucosamine-6-phosphate deacetylase	BN542_00686	Clostridium sp. CAG:221				PF01979;	TIGR00221;	IPR006680;IPR003764;IPR011059;IPR032466;	metal ion binding [GO:0046872]; N-acetylglucosamine-6-phosphate deacetylase activity [GO:0008448]; carbohydrate metabolic process [GO:0005975]; N-acetylglucosamine metabolic process [GO:0006044]	carbohydrate metabolic process [GO:0005975]; N-acetylglucosamine metabolic process [GO:0006044]	metal ion binding [GO:0046872]; N-acetylglucosamine-6-phosphate deacetylase activity [GO:0008448]
A0A4Q5KL41	A0A4Q5KL41_9GAMM	Histidine kinase (EC 2.7.13.3)	ERW49_09470	Aliivibrio finisterrensis				PF02518;PF00512;PF00072;		IPR011006;IPR003594;IPR036890;IPR005467;IPR003661;IPR036097;IPR000700;IPR035965;IPR004358;IPR001789;	plasma membrane [GO:0005886]; nucleotide binding [GO:0000166]; phosphoprotein phosphatase activity [GO:0004721]; phosphorelay sensor kinase activity [GO:0000155]		nucleotide binding [GO:0000166]; phosphoprotein phosphatase activity [GO:0004721]; phosphorelay sensor kinase activity [GO:0000155]
A0A1A3Q7L1	A0A1A3Q7L1_9MYCO	Carbonate dehydratase	A5658_18170	Mycobacterium sp. 1245111.1		OBK41634;		PF00403;	TIGR01525;TIGR01494;	IPR023299;IPR018303;IPR023298;IPR008250;IPR036412;IPR023214;IPR017969;IPR006121;IPR036163;IPR027256;IPR001757;	integral component of membrane [GO:0016021]; plasma membrane [GO:0005886]; ATP binding [GO:0005524]; ATPase-coupled cation transmembrane transporter activity [GO:0019829]; metal ion binding [GO:0046872]; metal ion transport [GO:0030001]	metal ion transport [GO:0030001]	ATPase-coupled cation transmembrane transporter activity [GO:0019829]; ATP binding [GO:0005524]; metal ion binding [GO:0046872]
A0A2A4F192	A0A2A4F192_9PSED	RNA polymerase sigma factor RpoS (Sigma S) (Sigma-38)	rpoS BWP39_08015	Pseudomonas acidophila				PF00140;PF04542;PF04539;PF04545;	TIGR02394;TIGR02937;	IPR014284;IPR000943;IPR009042;IPR007627;IPR007624;IPR007630;IPR013325;IPR013324;IPR012761;IPR036388;	cytoplasm [GO:0005737]; DNA binding [GO:0003677]; DNA-binding transcription factor activity [GO:0003700]; sigma factor activity [GO:0016987]; transcription initiation from bacterial-type RNA polymerase promoter [GO:0001123]	transcription initiation from bacterial-type RNA polymerase promoter [GO:0001123]	DNA binding [GO:0003677]; DNA-binding transcription factor activity [GO:0003700]; sigma factor activity [GO:0016987]
A0A6H9JY96	A0A6H9JY96_9BACI	Rpn family recombination-promoting nuclease/putative transposase	DN398_10430	Bacillus sp. JAS102					TIGR01784;	IPR010106;
A0A037ZBX7	A0A037ZBX7_CLOTT	Anti-sigma F factor (EC 2.7.11.1) (Stage II sporulation protein AB)	spoIIAB CTM_00245	Clostridium tetanomorphum DSM 665		KAJ53652;		PF13581;	TIGR01925;	IPR010194;IPR003594;IPR036890;	ATP binding [GO:0005524]; protein serine kinase activity [GO:0106310]; protein threonine kinase activity [GO:0106311]; sigma factor antagonist activity [GO:0016989]; asexual sporulation [GO:0030436]; negative regulation of sporulation resulting in formation of a cellular spore [GO:0042174]; negative regulation of transcription, DNA-templated [GO:0045892]; sporulation resulting in formation of a c…	asexual sporulation [GO:0030436]; negative regulation of sporulation resulting in formation of a cellular spore [GO:0042174]; negative regulation of transcription, DNA-templated [GO:0045892]; sporulation resulting in formation of a cellular spore [GO:0030435]	ATP binding [GO:0005524]; protein serine kinase activity [GO:0106310]; protein threonine kinase activity [GO:0106311]; sigma factor antagonist activity [GO:0016989]
A0A249P115	A0A249P115_9RHIZ	Uncharacterized protein	SS05631_b55280	Sinorhizobium sp. CCBAU 05631	sino:SS05631_b55280;			PF07944;		IPR008928;IPR012878;	carbohydrate metabolic process [GO:0005975]	carbohydrate metabolic process [GO:0005975]
A0A1S7PDC7	A0A1S7PDC7_9RHIZ	Uncharacterized protein	AGR13a_Cc210025	Agrobacterium genomosp. 13 str. CFBP 6927
A0A2B1SE25	A0A2B1SE25_9BACI	Uncharacterized protein	COJ85_02420	Bacillus sp. AFS076308
A0A268E4C0	A0A268E4C0_9BACI	Uncharacterized protein	CHH83_16260	Bacillus sp. 7586-K				PF01420;		IPR000055;	DNA binding [GO:0003677]; DNA modification [GO:0006304]	DNA modification [GO:0006304]	DNA binding [GO:0003677]
A0A0M3AHM5	A0A0M3AHM5_9GAMM	RND transporter	AAV96_02935	Acinetobacter sp. AG1		KKW81673;				IPR038404;
A0A1Q8USX2	A0A1Q8USX2_ALKPS	DUF2357 domain-containing protein	BTR23_10250	Alkalihalobacillus pseudofirmus (Bacillus pseudofirmus)				PF09823;PF04411;		IPR018633;IPR007505;
A0A151KUJ0	A0A151KUJ0_9VIBR	Copper-binding protein	ATY37_05215	Vibrio cidicii		KYN84445;				IPR008972;
A0A1X7LSD8	A0A1X7LSD8_9BACL	Transcriptional regulator, RpiR family	SAMN06295960_4119	Paenibacillus aquistagni				PF01418;PF01380;		IPR009057;IPR000281;IPR035472;IPR001347;IPR036388;	carbohydrate derivative binding [GO:0097367]; DNA-binding transcription factor activity [GO:0003700]; carbohydrate derivative metabolic process [GO:1901135]	carbohydrate derivative metabolic process [GO:1901135]	carbohydrate derivative binding [GO:0097367]; DNA-binding transcription factor activity [GO:0003700]
A0A0B2XRZ7	A0A0B2XRZ7_ACIBA	TonB-dependent receptor	NT90_16525	Acinetobacter baumannii		KHO14308;		PF07715;PF00593;	TIGR01786;	IPR039426;IPR012910;IPR037066;IPR000531;IPR010949;IPR036942;IPR010917;	cell outer membrane [GO:0009279]; integral component of membrane [GO:0016021]; transmembrane transporter activity [GO:0022857]		transmembrane transporter activity [GO:0022857]
A0A235J0N9	A0A235J0N9_9NOSO	DUF305 domain-containing protein	CDG79_19170	Nostoc sp. 'Peltigera membranacea cyanobiont' 232				PF03713;		IPR005183;IPR012347;	integral component of membrane [GO:0016021]
A0A1R1BW88	A0A1R1BW88_9BACL	Uncharacterized protein	BK127_19360	Paenibacillus sp. FSL H7-0331
A0A0P7CU78	A0A0P7CU78_PSEPU	Uncharacterized protein	HB13667_24690	Pseudomonas putida (Arthrobacter siderocapsulatus)		KPM59590;
A0A4R1QKK6	A0A4R1QKK6_9BACI	3'-5' exonuclease DinG (EC 3.1.-.-)	dinG EDD69_101219	Thermolongibacillus altinsuensis				PF13307;PF04851;PF00929;	TIGR01407;TIGR00573;	IPR006555;IPR006310;IPR006054;IPR013520;IPR014013;IPR006935;IPR001650;IPR027417;IPR012337;IPR036397;	3'-5' exonuclease activity [GO:0008408]; ATP binding [GO:0005524]; DNA binding [GO:0003677]; DNA-directed DNA polymerase activity [GO:0003887]; helicase activity [GO:0004386]; DNA replication [GO:0006260]	DNA replication [GO:0006260]	3'-5' exonuclease activity [GO:0008408]; ATP binding [GO:0005524]; DNA binding [GO:0003677]; DNA-directed DNA polymerase activity [GO:0003887]; helicase activity [GO:0004386]
A0A223ECE6	A0A223ECE6_9BACI	Uncharacterized protein	BS1321_02195	Peribacillus simplex NBRC 15720 = DSM 1321
A0A1Z4S6X7	A0A1Z4S6X7_9NOSO	Uncharacterized protein	NIES4103_30940	Nostoc sp. NIES-4103				PF06167;		IPR024079;IPR010384;IPR042252;	integral component of membrane [GO:0016021]; metallopeptidase activity [GO:0008237]		metallopeptidase activity [GO:0008237]
A0A1T0CGW2	A0A1T0CGW2_9GAMM	Uncharacterized protein	B0682_02620	Moraxella lincolnii
A0A0U5J7Q0	A0A0U5J7Q0_9CLOT	Iron-sulfur cluster carrier protein	BN3456_00086	Clostridium sp. C105KSO13				PF10609;		IPR019591;IPR027417;IPR033756;	ATP binding [GO:0005524]; ATPase activity [GO:0016887]; iron-sulfur cluster binding [GO:0051536]; metal ion binding [GO:0046872]		ATPase activity [GO:0016887]; ATP binding [GO:0005524]; iron-sulfur cluster binding [GO:0051536]; metal ion binding [GO:0046872]
A0A0B4XD77	A0A0B4XD77_9RHIZ	Xylose isomerase domain-containing protein	RGR602_PC00508	Rhizobium gallicum bv. gallicum R602	rga:RGR602_PC00508;	AJD44548;		PF01261;		IPR036237;IPR013022;	isomerase activity [GO:0016853]		isomerase activity [GO:0016853]
A0A5N9I9K1	A0A5N9I9K1_9PSED	Multicopper oxidase domain-containing protein (Fragment)	F6X59_17575	Pseudomonas sp. MN1F				PF07731;		IPR011706;IPR008972;IPR034279;	copper ion binding [GO:0005507]; oxidoreductase activity [GO:0016491]		copper ion binding [GO:0005507]; oxidoreductase activity [GO:0016491]
A0A160LK61	A0A160LK61_BACTI	Uncharacterized protein	ATN07_33345	Bacillus thuringiensis subsp. israelensis				PF12705;		IPR038726;	hydrolase activity [GO:0016787]		hydrolase activity [GO:0016787]
A0A0G3H0H4	A0A0G3H0H4_9CORY	Transcriptional regulator, TetR family	CMUST_13090	Corynebacterium mustelae	cmv:CMUST_13090;	AKK06914;		PF17937;PF00440;		IPR009057;IPR001647;IPR036271;IPR041479;	DNA binding [GO:0003677]		DNA binding [GO:0003677]
A0A5B2UWG4	A0A5B2UWG4_9PSED	Uncharacterized protein	F1720_10560	Pseudomonas brenneri
A0A0J6WKU9	A0A0J6WKU9_9MYCO	Putative cadmium-transporting ATPase (EC 3.6.3.3)	cadA_1 MCHLDSM_01246	Mycolicibacterium chlorophenolicum		KMO82623;			TIGR01525;TIGR01494;	IPR023299;IPR018303;IPR023298;IPR008250;IPR036412;IPR023214;IPR027256;IPR001757;	integral component of membrane [GO:0016021]; plasma membrane [GO:0005886]; ATP binding [GO:0005524]; cadmium transmembrane transporter activity, phosphorylative mechanism [GO:0008551]; hydrolase activity [GO:0016787]; metal ion binding [GO:0046872]		ATP binding [GO:0005524]; cadmium transmembrane transporter activity, phosphorylative mechanism [GO:0008551]; hydrolase activity [GO:0016787]; metal ion binding [GO:0046872]
A0A1B7WNR6	A0A1B7WNR6_9NOST	Uncharacterized protein	AN487_06620	Anabaena sp. CRKS33		OBQ38739;					integral component of membrane [GO:0016021]
A0A169SDM3	A0A169SDM3_9CORY	Foldase YidC (Membrane integrase YidC) (Membrane protein YidC) (Membrane protein insertase YidC)	N24_3194	Corynebacterium suranareeae				PF02096;	TIGR03592;	IPR028055;IPR001708;	integral component of membrane [GO:0016021]; membrane insertase activity [GO:0032977]; protein transport [GO:0015031]	protein transport [GO:0015031]	membrane insertase activity [GO:0032977]
A0A154I8A8	A0A154I8A8_RHILE	DUF305 domain-containing protein	A4A59_34295	Rhizobium leguminosarum		KZA96782;		PF03713;		IPR005183;IPR012347;
A0A3G9BRS0	A0A3G9BRS0_9ENTR	Clamp-binding protein CrfC	crfC EH164_20450	Kosakonia sp. CCTCC M2018092	kot:EH164_20450;			PF00350;		IPR022812;IPR030381;IPR027094;IPR027417;	GTP binding [GO:0005525]; GTPase activity [GO:0003924]		GTPase activity [GO:0003924]; GTP binding [GO:0005525]
A0A084TCF4	A0A084TCF4_9VIBR	Catalase-peroxidase (CP) (EC 1.11.1.21) (Peroxidase/catalase)	katG HW45_13705	Vibrio sp. ER1A		KFA98389;		PF00141;	TIGR00198;	IPR000763;IPR002016;IPR010255;IPR019794;IPR019793;	catalase activity [GO:0004096]; heme binding [GO:0020037]; metal ion binding [GO:0046872]; hydrogen peroxide catabolic process [GO:0042744]; response to oxidative stress [GO:0006979]	hydrogen peroxide catabolic process [GO:0042744]; response to oxidative stress [GO:0006979]	catalase activity [GO:0004096]; heme binding [GO:0020037]; metal ion binding [GO:0046872]
A0A3N6DJF5	A0A3N6DJF5_9BACL	Uncharacterized protein	EDO6_02871	Paenibacillus xylanexedens
A4CDR7	A4CDR7_9GAMM	Putative esterase	PTD2_05545	Pseudoalteromonas tunicata D2		EAR27109;		PF00756;		IPR029058;IPR000801;IPR013026;IPR011990;
A0A1E4YC40	A0A1E4YC40_9RHIZ	Fis family transcriptional regulator	A9Z06_21920	Rhizobium sp. YK2		OEC98587;
A0A010VH09	A0A010VH09_9GAMM	Multicopper oxidase family protein	J733_4037	Acinetobacter sp. 263903-2		EXG26879;		PF07731;		IPR011706;IPR033138;IPR002355;IPR008972;IPR034279;	copper ion binding [GO:0005507]; oxidoreductase activity [GO:0016491]		copper ion binding [GO:0005507]; oxidoreductase activity [GO:0016491]
A0A1Y5K117	A0A1Y5K117_9GAMM	TonB-dependent receptor	B5G52_08500	Pseudoalteromonas sp. A601				PF07715;PF00593;	TIGR01782;	IPR012910;IPR037066;IPR000531;IPR010104;	cell outer membrane [GO:0009279]
A0A2J8GK75	A0A2J8GK75_VIBDI	Phosphatidylethanolamine:Kdo2-lipid A phosphoethanolamine transferase (Phosphoethanolamine transferase)	C1M56_16930 DET48_1217	Vibrio diazotrophicus				PF08019;PF00884;		IPR017850;IPR012549;IPR040423;IPR000917;	integral component of membrane [GO:0016021]; plasma membrane [GO:0005886]; sulfuric ester hydrolase activity [GO:0008484]; transferase activity, transferring phosphorus-containing groups [GO:0016772]		sulfuric ester hydrolase activity [GO:0008484]; transferase activity, transferring phosphorus-containing groups [GO:0016772]
A0A3N7CAE6	A0A3N7CAE6_9PSED	Uncharacterized protein	DBR46_11735	Pseudomonas sp. KBW05
A0A192F717	A0A192F717_9STAP	ABC transporter periplasmic substrate-binding protein	AOB58_2124	Staphylococcus sp. AntiMn-1		ANK38926;		PF00528;		IPR000515;IPR035906;	integral component of membrane [GO:0016021]; plasma membrane [GO:0005886]; nickel cation transport [GO:0015675]; transmembrane transport [GO:0055085]	nickel cation transport [GO:0015675]; transmembrane transport [GO:0055085]
A0A398CR01	A0A398CR01_9BACL	Amino acid adenylation domain-containing protein	D3H35_03230	Cohnella sp. K2E09-144				PF00501;PF13193;PF00668;PF00550;	TIGR01733;TIGR01720;	IPR010071;IPR036736;IPR025110;IPR020459;IPR020845;IPR000873;IPR042099;IPR023213;IPR001242;IPR010060;IPR009081;IPR006162;	catalytic activity [GO:0003824]; antibiotic biosynthetic process [GO:0017000]	antibiotic biosynthetic process [GO:0017000]	catalytic activity [GO:0003824]
A0A143P872	A0A143P872_9STAP	6-phosphogluconate dehydrogenase, decarboxylating (EC 1.1.1.44)	gndA gnd A4G25_01805 EIG99_09075 NCTC13827_01391	Staphylococcus condimenti	scv:A4G25_01805;	AMY04721;	UPA00115;UER00410	PF00393;PF03446;	TIGR00873;	IPR008927;IPR013328;IPR006114;IPR006113;IPR006115;IPR006184;IPR036291;IPR006183;	NADP binding [GO:0050661]; phosphogluconate dehydrogenase (decarboxylating) activity [GO:0004616]; D-gluconate metabolic process [GO:0019521]; pentose-phosphate shunt [GO:0006098]	D-gluconate metabolic process [GO:0019521]; pentose-phosphate shunt [GO:0006098]	NADP binding [GO:0050661]; phosphogluconate dehydrogenase (decarboxylating) activity [GO:0004616]
A0A2S7NFU5	A0A2S7NFU5_9MYCO	Cytochrome P450	CYL16_09115	Mycobacterium sp. EPG1				PF00067;		IPR001128;IPR002397;IPR017972;IPR036396;	heme binding [GO:0020037]; iron ion binding [GO:0005506]; monooxygenase activity [GO:0004497]; oxidoreductase activity, acting on paired donors, with incorporation or reduction of molecular oxygen [GO:0016705]		heme binding [GO:0020037]; iron ion binding [GO:0005506]; monooxygenase activity [GO:0004497]; oxidoreductase activity, acting on paired donors, with incorporation or reduction of molecular oxygen [GO:0016705]
A0A081P049	A0A081P049_9BACL	CsoR family transcriptional regulator	ET33_10180	Paenibacillus tyrfis		KEQ24072;		PF02583;		IPR003735;IPR038390;	DNA binding [GO:0003677]; metal ion binding [GO:0046872]; regulation of transcription, DNA-templated [GO:0006355]	regulation of transcription, DNA-templated [GO:0006355]	DNA binding [GO:0003677]; metal ion binding [GO:0046872]
A0RKS3	ENO_BACAH	Enolase (EC 4.2.1.11) (2-phospho-D-glycerate hydro-lyase) (2-phosphoglycerate dehydratase)	eno BALH_4627	Bacillus thuringiensis (strain Al Hakam)	btl:BALH_4627;	ABK87816;	UPA00109;UER00187	PF00113;PF03952;	TIGR01060;	IPR000941;IPR036849;IPR029017;IPR020810;IPR020809;IPR020811;	cell surface [GO:0009986]; extracellular region [GO:0005576]; phosphopyruvate hydratase complex [GO:0000015]; magnesium ion binding [GO:0000287]; phosphopyruvate hydratase activity [GO:0004634]; glycolytic process [GO:0006096]	glycolytic process [GO:0006096]	magnesium ion binding [GO:0000287]; phosphopyruvate hydratase activity [GO:0004634]
A0A1G8BQU5	A0A1G8BQU5_9BACI	Trigger factor (TF) (EC 5.2.1.8) (PPIase)	tig SAMN05192534_104133	Alteribacillus persepolensis				PF00254;PF05698;PF05697;	TIGR00115;	IPR001179;IPR005215;IPR008880;IPR037041;IPR008881;IPR036611;IPR027304;	cytoplasm [GO:0005737]; peptidyl-prolyl cis-trans isomerase activity [GO:0003755]; cell cycle [GO:0007049]; cell division [GO:0051301]; protein folding [GO:0006457]; protein transport [GO:0015031]	cell cycle [GO:0007049]; cell division [GO:0051301]; protein folding [GO:0006457]; protein transport [GO:0015031]	peptidyl-prolyl cis-trans isomerase activity [GO:0003755]
A0A1S2TVL4	A0A1S2TVL4_9GAMM	Zinc/cadmium/mercury/lead-transporting ATPase	BFS86_11685	Shewanella algae				PF00403;	TIGR01525;TIGR01494;	IPR023299;IPR018303;IPR023298;IPR008250;IPR036412;IPR023214;IPR017969;IPR006121;IPR036163;IPR027256;IPR001757;	integral component of membrane [GO:0016021]; plasma membrane [GO:0005886]; ATP binding [GO:0005524]; ATPase-coupled cation transmembrane transporter activity [GO:0019829]; metal ion binding [GO:0046872]; metal ion transport [GO:0030001]	metal ion transport [GO:0030001]	ATPase-coupled cation transmembrane transporter activity [GO:0019829]; ATP binding [GO:0005524]; metal ion binding [GO:0046872]
A0A1M4UKQ6	A0A1M4UKQ6_9CLOT	Uncharacterized protein	SAMN02746091_00676	Caloramator proteoclasticus DSM 10124							integral component of membrane [GO:0016021]
A0A367R190	A0A367R190_9NOSO	Deleted.
A0A554UFK9	A0A554UFK9_9MYCO	DUF1127 domain-containing protein	FFK22_006420	Mycobacterium sp. KBS0706				PF06568;		IPR009506;
A0A0V8ENL0	A0A0V8ENL0_LACLL	HNH homing endonuclease	N42_1266	Lactococcus lactis subsp. lactis (Streptococcus lactis)		KSU27227;		PF13392;PF07463;		IPR003615;IPR010902;	endonuclease activity [GO:0004519]		endonuclease activity [GO:0004519]
A0A1F0TE24	A0A1F0TE24_9STRE	dITP/XTP pyrophosphatase (EC 3.6.1.66) (Non-canonical purine NTP pyrophosphatase) (Non-standard purine NTP pyrophosphatase) (Nucleoside-triphosphate diphosphatase) (Nucleoside-triphosphate pyrophosphatase) (NTPase)	HMPREF2957_00940	Streptococcus sp. HMSC062D07				PF01725;	TIGR00042;	IPR020922;IPR002637;IPR029001;	dITP diphosphatase activity [GO:0035870]; metal ion binding [GO:0046872]; nucleoside-triphosphatase activity [GO:0017111]; nucleotide binding [GO:0000166]; XTP diphosphatase activity [GO:0036222]; nucleotide metabolic process [GO:0009117]; purine nucleoside triphosphate catabolic process [GO:0009146]	nucleotide metabolic process [GO:0009117]; purine nucleoside triphosphate catabolic process [GO:0009146]	dITP diphosphatase activity [GO:0035870]; metal ion binding [GO:0046872]; nucleoside-triphosphatase activity [GO:0017111]; nucleotide binding [GO:0000166]; XTP diphosphatase activity [GO:0036222]
A0A0K2ME86	A0A0K2ME86_CLOBE	Chromosome partitioning protein ParB	X276_13840	Clostridium beijerinckii NRRL B-598		ALB46239;		PF02195;		IPR003115;IPR036086;
A0A1E3C390	A0A1E3C390_9CLOT	Carbohydrate-binding protein	A7W90_12960	Clostridium sp. Bc-iso-3		ODM27046;		PF03422;PF00404;PF04616;		IPR006584;IPR005084;IPR002105;IPR016134;IPR036439;IPR018247;IPR008979;IPR006710;IPR023296;	carbohydrate binding [GO:0030246]; hydrolase activity, hydrolyzing O-glycosyl compounds [GO:0004553]; xylan catabolic process [GO:0045493]	xylan catabolic process [GO:0045493]	carbohydrate binding [GO:0030246]; hydrolase activity, hydrolyzing O-glycosyl compounds [GO:0004553]
A0A099S473	A0A099S473_9CLOT	Uncharacterized protein	DP68_11305	Clostridium sp. HMP27		KGK87359;
A0A163Z2A8	A0A163Z2A8_KLEOX	Alkylmercury lyase (EC 4.99.1.2) (Organomercurial lyase)	merB SAMEA2273575_06020	Klebsiella oxytoca		SAQ17646;		PF12324;PF03243;		IPR004927;IPR024259;IPR036390;	alkylmercury lyase activity [GO:0018836]; organomercury catabolic process [GO:0046413]; response to mercury ion [GO:0046689]	organomercury catabolic process [GO:0046413]; response to mercury ion [GO:0046689]	alkylmercury lyase activity [GO:0018836]
A0A525JRW7	A0A525JRW7_9CAUL	3-hydroxyacyl-[acyl-carrier-protein] dehydratase FabA (EC 4.2.1.59) (EC 5.3.3.14) (3-hydroxydecanoyl-[acyl-carrier-protein] dehydratase) (Beta-hydroxydecanoyl thioester dehydrase) (Trans-2-decenoyl-[acyl-carrier-protein] isomerase)	fabA E8A12_08385	Phenylobacterium sp.			UPA00094	PF07977;	TIGR01749;	IPR010083;IPR013114;IPR029069;	cytoplasm [GO:0005737]; (3R)-hydroxymyristoyl-[acyl-carrier-protein] dehydratase activity [GO:0008659]; 3-hydroxydecanoyl-[acyl-carrier-protein] dehydratase activity [GO:0008693]; 3-hydroxyoctanoyl-[acyl-carrier-protein] dehydratase activity [GO:0047451]; 3-hydroxypalmitoyl-[acyl-carrier-protein] dehydratase activity [GO:0004317]; trans-2-decenoyl-acyl-carrier-protein isomerase activity [GO:00340…	fatty acid biosynthetic process [GO:0006633]	(3R)-hydroxymyristoyl-[acyl-carrier-protein] dehydratase activity [GO:0008659]; 3-hydroxydecanoyl-[acyl-carrier-protein] dehydratase activity [GO:0008693]; 3-hydroxyoctanoyl-[acyl-carrier-protein] dehydratase activity [GO:0047451]; 3-hydroxypalmitoyl-[acyl-carrier-protein] dehydratase activity [GO:0004317]; trans-2-decenoyl-acyl-carrier-protein isomerase activity [GO:0034017]
A0A1B1Q3J7	A0A1B1Q3J7_9CHLB	CRISPR-associated protein Cas5/CasD, subtype I-E	Ptc2401_01683	Prosthecochloris sp. CIB 2401	proc:Ptc2401_01683;	ANT65419;		PF09704;	TIGR01868;TIGR02593;	IPR021124;IPR013422;IPR010147;	RNA binding [GO:0003723]; defense response to virus [GO:0051607]; maintenance of CRISPR repeat elements [GO:0043571]	defense response to virus [GO:0051607]; maintenance of CRISPR repeat elements [GO:0043571]	RNA binding [GO:0003723]
A0A377HIS5	A0A377HIS5_GRIHO	Primosomal protein N' (EC 3.6.4.-) (ATP-dependent helicase PriA)	priA NCTC11645_00225	Grimontia hollisae (Vibrio hollisae)				PF00270;PF00271;PF17764;PF18074;PF18319;	TIGR00595;	IPR011545;IPR014001;IPR001650;IPR027417;IPR005259;IPR041222;IPR042115;IPR041236;IPR040498;	primosome complex [GO:1990077]; ATP binding [GO:0005524]; DNA binding [GO:0003677]; DNA helicase activity [GO:0003678]; zinc ion binding [GO:0008270]; DNA replication, synthesis of RNA primer [GO:0006269]; DNA unwinding involved in DNA replication [GO:0006268]	DNA replication, synthesis of RNA primer [GO:0006269]; DNA unwinding involved in DNA replication [GO:0006268]	ATP binding [GO:0005524]; DNA binding [GO:0003677]; DNA helicase activity [GO:0003678]; zinc ion binding [GO:0008270]
A0A1M5W775	A0A1M5W775_9CLOT	Chemotaxis protein CheA (EC 2.7.13.3)	SAMN02745207_02703	Clostridium grantii DSM 8605				PF01584;PF02895;PF02518;PF01627;PF07194;		IPR004105;IPR037006;IPR010808;IPR036061;IPR002545;IPR035891;IPR003594;IPR036890;IPR005467;IPR036097;IPR036641;IPR004358;IPR008207;	cytoplasm [GO:0005737]; ATP binding [GO:0005524]; phosphorelay sensor kinase activity [GO:0000155]; chemotaxis [GO:0006935]	chemotaxis [GO:0006935]	ATP binding [GO:0005524]; phosphorelay sensor kinase activity [GO:0000155]
A0A062GRJ6	A0A062GRJ6_9GAMM	Multicopper oxidase family protein	J584_3184	Acinetobacter sp. 72431		KCX96052;		PF07731;		IPR011706;IPR033138;IPR002355;IPR008972;IPR034279;	copper ion binding [GO:0005507]; oxidoreductase activity [GO:0016491]		copper ion binding [GO:0005507]; oxidoreductase activity [GO:0016491]
A0A1B9S3M9	A0A1B9S3M9_9RHIZ	Aminotransferase	A6U86_08085	Rhizobium sp. AC27/96		OCJ07039;		PF00155;		IPR004839;IPR015424;IPR015422;IPR015421;	pyridoxal phosphate binding [GO:0030170]; transaminase activity [GO:0008483]; biosynthetic process [GO:0009058]	biosynthetic process [GO:0009058]	pyridoxal phosphate binding [GO:0030170]; transaminase activity [GO:0008483]
A0A4Q2LVQ6	A0A4Q2LVQ6_9BACL	Decaprenyl-phosphate phosphoribosyltransferase (EC 2.4.2.45)	EBB07_09325	Paenibacillaceae bacterium				PF01040;		IPR039653;IPR000537;	integral component of membrane [GO:0016021]; transferase activity, transferring alkyl or aryl (other than methyl) groups [GO:0016765]; transferase activity, transferring glycosyl groups [GO:0016757]		transferase activity, transferring alkyl or aryl (other than methyl) groups [GO:0016765]; transferase activity, transferring glycosyl groups [GO:0016757]
A0A3A1VJN6	A0A3A1VJN6_9BACL	Thioredoxin-dependent thiol peroxidase (EC 1.11.1.15)	D3P08_02645	Paenibacillus nanensis				PF00578;		IPR000866;IPR024706;IPR036249;IPR013766;	peroxidase activity [GO:0004601]; peroxiredoxin activity [GO:0051920]		peroxidase activity [GO:0004601]; peroxiredoxin activity [GO:0051920]
A0A1I4UVW9	A0A1I4UVW9_9ENTR	Arginine--tRNA ligase (EC 6.1.1.19) (Arginyl-tRNA synthetase) (ArgRS)	argS SAMN05216516_101393	Izhakiella capsodis				PF03485;PF05746;PF00750;	TIGR00456;	IPR001412;IPR001278;IPR005148;IPR036695;IPR035684;IPR008909;IPR014729;IPR009080;	cytoplasm [GO:0005737]; arginine-tRNA ligase activity [GO:0004814]; ATP binding [GO:0005524]; arginyl-tRNA aminoacylation [GO:0006420]	arginyl-tRNA aminoacylation [GO:0006420]	arginine-tRNA ligase activity [GO:0004814]; ATP binding [GO:0005524]
A1KMJ5	MQO_MYCBP	Probable malate:quinone oxidoreductase (EC 1.1.5.4) (MQO) (Malate dehydrogenase [quinone])	mqo BCG_2872c	Mycobacterium bovis (strain BCG / Pasteur 1173P2)	mbb:BCG_2872c;	CAL72861;	UPA00223;UER01008	PF06039;	TIGR01320;	IPR036188;IPR006231;	malate dehydrogenase (menaquinone) activity [GO:0052589]; malate dehydrogenase (quinone) activity [GO:0008924]; tricarboxylic acid cycle [GO:0006099]	tricarboxylic acid cycle [GO:0006099]	malate dehydrogenase (menaquinone) activity [GO:0052589]; malate dehydrogenase (quinone) activity [GO:0008924]
A0A1M4ND57	A0A1M4ND57_9CLOT	Oxoglutarate dehydrogenase inhibitor	odhI N3C_1255	Clostridium sp. N3C				PF00498;		IPR000253;IPR008984;	integral component of membrane [GO:0016021]
A0A3R9GXM4	A0A3R9GXM4_ACHDE	Deleted.
A0A2H9UJ95	A0A2H9UJ95_9GAMM	LemA family protein	CU320_12145	Acinetobacter sp. ANC 5347				PF04011;		IPR023353;IPR007156;	integral component of membrane [GO:0016021]
A0A261UER8	A0A261UER8_9BORD	Transcriptional regulator	CAL28_10565	Bordetella genomosp. 11				PF05269;		IPR010982;IPR007933;	DNA binding [GO:0003677]; regulation of transcription, DNA-templated [GO:0006355]	regulation of transcription, DNA-templated [GO:0006355]	DNA binding [GO:0003677]
A0A3W9ISA6	A0A3W9ISA6_SALER	Deleted.
A0A1X7LS67	A0A1X7LS67_9ENTR	Blue copper oxidase	SAMN03159353_102017	Cedecea sp. NFIX57				PF00394;PF07731;PF07732;		IPR001117;IPR011706;IPR011707;IPR002355;IPR008972;IPR006311;	copper ion binding [GO:0005507]; oxidoreductase activity [GO:0016491]		copper ion binding [GO:0005507]; oxidoreductase activity [GO:0016491]
K9ZQ06	K9ZQ06_ANACC	Uncharacterized protein	Anacy_6025	Anabaena cylindrica (strain ATCC 27899 / PCC 7122)	acy:Anacy_6025;	AFZ61303;
D4CBY8	D4CBY8_9CLOT	Uncharacterized protein	CLOM621_06920	Clostridium sp. M62/1		EFE12734;
A0A4S1DI77	A0A4S1DI77_ACIPI	Copper resistance system multicopper oxidase	YA64_009500	Acinetobacter pittii (Acinetobacter genomosp. 3)				PF00394;PF07731;PF07732;	TIGR01480;	IPR001117;IPR011706;IPR011707;IPR006376;IPR033138;IPR002355;IPR008972;IPR034282;IPR034279;	periplasmic space [GO:0042597]; copper ion binding [GO:0005507]; oxidoreductase activity [GO:0016491]		copper ion binding [GO:0005507]; oxidoreductase activity [GO:0016491]
A0A2T3IBX6	A0A2T3IBX6_9GAMM	Metal ion permease	CTM90_07045	Photobacterium damselae				PF03773;		IPR005524;	integral component of membrane [GO:0016021]; plasma membrane [GO:0005886]
A0A1G7QB38	A0A1G7QB38_9BACL	Uncharacterized protein	SAMN04488542_12193	Fontibacillus panacisegetis
A0A258K845	A0A258K845_9RHIZ	Conjugal transfer protein	B7Y84_03890	Azorhizobium sp. 32-67-21				PF05101;		IPR016704;IPR007792;	integral component of membrane [GO:0016021]
A0A165Z245	A0A165Z245_PSEFL	Uncharacterized protein	TK06_07700	Pseudomonas fluorescens		AMZ70993;
A0A0Q0GEC6	A0A0Q0GEC6_9GAMM	Phospholipase D (EC 3.1.4.4)	pld AN393_01988	Pseudoalteromonas sp. P1-25		KPZ54923;		PF09423;PF16655;		IPR018946;IPR032093;IPR008963;IPR006311;	acid phosphatase activity [GO:0003993]; metal ion binding [GO:0046872]; N-acylphosphatidylethanolamine-specific phospholipase D activity [GO:0070290]; phospholipase D activity [GO:0004630]		acid phosphatase activity [GO:0003993]; metal ion binding [GO:0046872]; N-acylphosphatidylethanolamine-specific phospholipase D activity [GO:0070290]; phospholipase D activity [GO:0004630]
A0A6B9YGB0	A0A6B9YGB0_9BACI	MerR family transcriptional regulator	GWK91_12950	Virgibacillus sp. MSP4-1	vim:GWK91_12950;			PF13411;		IPR009061;IPR000551;	DNA binding [GO:0003677]; regulation of transcription, DNA-templated [GO:0006355]	regulation of transcription, DNA-templated [GO:0006355]	DNA binding [GO:0003677]
A0A2S4QIU7	A0A2S4QIU7_CITFR	Outer membrane protein assembly factor BamA	bamA C3433_00135	Citrobacter freundii				PF01103;PF07244;	TIGR03303;	IPR000184;IPR010827;IPR039910;IPR023707;IPR034746;	cell outer membrane [GO:0009279]; integral component of membrane [GO:0016021]; Gram-negative-bacterium-type cell outer membrane assembly [GO:0043165]; protein insertion into membrane [GO:0051205]	Gram-negative-bacterium-type cell outer membrane assembly [GO:0043165]; protein insertion into membrane [GO:0051205]
A0A3L8BMA1	A0A3L8BMA1_9GAMM	DUF1631 domain-containing protein	D9N14_11565	Ketobacter sp.				PF07793;		IPR012434;
A0A268DX65	A0A268DX65_9BACI	Uncharacterized protein	CHH79_00370	Bacillus siamensis
A0A127I0P7	A0A127I0P7_PSEAZ	Monooxygenase	AYR47_19350	Pseudomonas azotoformans	pazo:AYR47_19350;	AMN80336;		PF00296;	TIGR03860;	IPR011251;IPR036661;IPR016215;	monooxygenase activity [GO:0004497]; oxidoreductase activity, acting on paired donors, with incorporation or reduction of molecular oxygen [GO:0016705]		monooxygenase activity [GO:0004497]; oxidoreductase activity, acting on paired donors, with incorporation or reduction of molecular oxygen [GO:0016705]
A0A009KJ42	A0A009KJ42_ACIBA	Uncharacterized protein	J522_3057	Acinetobacter baumannii 146457		EXB46139;
A0A1G4PB88	A0A1G4PB88_9PSED	Uncharacterized protein	SAMN05216370_0204	Pseudomonas peli
U6B693	U6B693_9RHIZ	Kef-type K+ transport system, NAD-binding component	lam_964	Candidatus Liberibacter americanus str. Sao Paulo	lar:lam_964;	AHA28294;		PF00999;PF02254;		IPR006153;IPR038770;IPR036291;IPR003148;	integral component of membrane [GO:0016021]; solute:proton antiporter activity [GO:0015299]; potassium ion transport [GO:0006813]	potassium ion transport [GO:0006813]	solute:proton antiporter activity [GO:0015299]
A0A1G4TYM3	A0A1G4TYM3_9BACL	DNA-binding transcriptional regulator, MocR family, contains an aminotransferase domain	SAMN04487970_10801	Paenibacillus tianmuensis				PF00155;PF00392;		IPR004839;IPR015424;IPR015422;IPR015421;IPR000524;IPR036388;IPR036390;	DNA binding [GO:0003677]; DNA-binding transcription factor activity [GO:0003700]; pyridoxal phosphate binding [GO:0030170]; transaminase activity [GO:0008483]; biosynthetic process [GO:0009058]	biosynthetic process [GO:0009058]	DNA binding [GO:0003677]; DNA-binding transcription factor activity [GO:0003700]; pyridoxal phosphate binding [GO:0030170]; transaminase activity [GO:0008483]
A0A3M4NML2	A0A3M4NML2_PSEUB	Uncharacterized protein	ALQ00_200144	Pseudomonas syringae pv. tomato				PF00394;PF07731;PF07732;	TIGR01480;TIGR01409;	IPR001117;IPR011706;IPR011707;IPR006376;IPR033138;IPR002355;IPR008972;IPR034284;IPR034282;IPR034279;IPR006311;IPR019546;	periplasmic space [GO:0042597]; copper ion binding [GO:0005507]; oxidoreductase activity [GO:0016491]		copper ion binding [GO:0005507]; oxidoreductase activity [GO:0016491]
A0A416KT07	A0A416KT07_9CLOT	Uncharacterized protein	DWY84_12020	Clostridium sp. AF27-2AA
A0A089XL96	A0A089XL96_9LACT	Glyceraldehyde-3-phosphate dehydrogenase	gap_2 gap AMHIJAGA_02842 BW151_12125 BW154_12380 EO246_08810 EQZ99_05170 FNJ53_11080 FNJ58_11980 GTP06_11000 GTP08_12250	Lactococcus lactis		AIS04778;		PF02800;PF00044;	TIGR01534;	IPR020831;IPR020829;IPR020828;IPR006424;IPR036291;	NAD binding [GO:0051287]; NADP binding [GO:0050661]; oxidoreductase activity, acting on the aldehyde or oxo group of donors, NAD or NADP as acceptor [GO:0016620]; glucose metabolic process [GO:0006006]	glucose metabolic process [GO:0006006]	NAD binding [GO:0051287]; NADP binding [GO:0050661]; oxidoreductase activity, acting on the aldehyde or oxo group of donors, NAD or NADP as acceptor [GO:0016620]
A0A1G9HLR3	A0A1G9HLR3_9CLOT	TRAP transporter, 4TM/12TM fusion protein	SAMN05660472_02666	Natronincola ferrireducens				PF06808;	TIGR02123;	IPR010656;IPR011853;	integral component of membrane [GO:0016021]
A0A0A3II11	A0A0A3II11_9BACI	ABC transporter	CD32_12090	Lysinibacillus odysseyi 34hs-1 = NBRC 100172		KGR84329;		PF00005;		IPR003593;IPR003439;IPR017871;IPR027417;	ATP binding [GO:0005524]; ATPase activity [GO:0016887]		ATPase activity [GO:0016887]; ATP binding [GO:0005524]
A0A1I2EVC6	A0A1I2EVC6_9BACI	Quinol oxidase polypeptide IV	SAMN05428981_11129	Bacillus sp. OV194				PF03626;	TIGR02901;	IPR005171;IPR036259;IPR014250;	integral component of membrane [GO:0016021]; plasma membrane [GO:0005886]; oxidoreductase activity, acting on diphenols and related substances as donors, oxygen as acceptor [GO:0016682]; ATP synthesis coupled electron transport [GO:0042773]	ATP synthesis coupled electron transport [GO:0042773]	oxidoreductase activity, acting on diphenols and related substances as donors, oxygen as acceptor [GO:0016682]
A0A1R1E783	A0A1R1E783_PAEAM	Uncharacterized protein	BK136_02030	Paenibacillus amylolyticus
A0A077FED2	A0A077FED2_9PSED	Uncharacterized protein	PSAKL28_44570	Pseudomonas alkylphenolica	palk:PSAKL28_44570;	AIL63598;
A0A0E1ELS2	A0A0E1ELS2_STRPY	DD-transpeptidase (EC 2.4.1.129) (EC 3.4.16.4) (Penicillin-insensitive transglycosylase) (Penicillin-sensitive transpeptidase) (Peptidoglycan TGase)	STAB902_02675	Streptococcus pyogenes STAB902		AIG46775;		PF00912;PF00905;		IPR012338;IPR001264;IPR023346;IPR036950;IPR001460;	integral component of membrane [GO:0016021]; penicillin binding [GO:0008658]; peptidoglycan glycosyltransferase activity [GO:0008955]; serine-type D-Ala-D-Ala carboxypeptidase activity [GO:0009002]		penicillin binding [GO:0008658]; peptidoglycan glycosyltransferase activity [GO:0008955]; serine-type D-Ala-D-Ala carboxypeptidase activity [GO:0009002]
A0A2V5JWC1	A0A2V5JWC1_9BACL	Glucose-6-phosphate 1-dehydrogenase (G6PD) (EC 1.1.1.49)	zwf DLM86_27780	Paenibacillus flagellatus			UPA00115;UER00408	PF02781;PF00479;	TIGR00871;	IPR001282;IPR019796;IPR022675;IPR022674;IPR036291;	glucose-6-phosphate dehydrogenase activity [GO:0004345]; NADP binding [GO:0050661]; glucose metabolic process [GO:0006006]; pentose-phosphate shunt [GO:0006098]	glucose metabolic process [GO:0006006]; pentose-phosphate shunt [GO:0006098]	glucose-6-phosphate dehydrogenase activity [GO:0004345]; NADP binding [GO:0050661]
A0A4R2TIY6	A0A4R2TIY6_9CLOT	Replicative DNA helicase (EC 3.6.4.12)	EDD79_101737	Serpentinicella alkaliphila				PF00772;PF03796;	TIGR00665;	IPR036185;IPR007692;IPR007694;IPR007693;IPR016136;IPR027417;	primosome complex [GO:1990077]; ATP binding [GO:0005524]; DNA binding [GO:0003677]; DNA helicase activity [GO:0003678]; DNA replication, synthesis of RNA primer [GO:0006269]	DNA replication, synthesis of RNA primer [GO:0006269]	ATP binding [GO:0005524]; DNA binding [GO:0003677]; DNA helicase activity [GO:0003678]
A0A3U9GNS1	A0A3U9GNS1_SALET	Deleted.
A0A246TN27	A0A246TN27_9RHIZ	Copper oxidase	ATY81_16320	Rhizobium sp. R72				PF00394;PF07731;PF07732;		IPR001117;IPR011706;IPR011707;IPR033138;IPR002355;IPR008972;IPR034279;	copper ion binding [GO:0005507]; oxidoreductase activity [GO:0016491]		copper ion binding [GO:0005507]; oxidoreductase activity [GO:0016491]
A0A1C5SUS8	A0A1C5SUS8_9CLOT	Uncharacterized protein	SAMEA3545261_01610	uncultured Clostridium sp.
A0A429M1V9	A0A429M1V9_ACIBA	Copper oxidase (Fragment)	EA686_29835	Acinetobacter baumannii
A0A5Y6I0G3	A0A5Y6I0G3_SALER	Deleted.
R5TAE7	R5TAE7_9CLOT	UvrABC system protein B (Protein UvrB) (Excinuclease ABC subunit B)	uvrB BN761_01075	Clostridium sp. CAG:710				PF00271;PF04851;PF02151;PF12344;PF17757;	TIGR00631;	IPR006935;IPR014001;IPR001650;IPR027417;IPR001943;IPR036876;IPR004807;IPR041471;IPR024759;	cytoplasm [GO:0005737]; excinuclease repair complex [GO:0009380]; ATP binding [GO:0005524]; ATPase activity [GO:0016887]; DNA binding [GO:0003677]; excinuclease ABC activity [GO:0009381]; nucleotide-excision repair [GO:0006289]; SOS response [GO:0009432]	nucleotide-excision repair [GO:0006289]; SOS response [GO:0009432]	ATPase activity [GO:0016887]; ATP binding [GO:0005524]; DNA binding [GO:0003677]; excinuclease ABC activity [GO:0009381]
A0A3N4ETH9	A0A3N4ETH9_9GAMM	Probable chromosome-partitioning protein ParB	EGC77_11500	Shewanella sp. R106				PF17762;PF02195;	TIGR00180;	IPR041468;IPR004437;IPR003115;IPR036086;	DNA binding [GO:0003677]		DNA binding [GO:0003677]
A0A0B6A9D5	A0A0B6A9D5_BACMB	Uncharacterized protein	BG04_4453	Bacillus megaterium (strain ATCC 14581 / DSM 32 / JCM 2506 / NBRC 15308 / NCIMB 9376 / NCTC 10342 / VKM B-512)	bmeg:BG04_4453;	AJI21545;
A0A2L2NSY5	A0A2L2NSY5_9NOSO	Lipopolysaccharide biosynthesis protein	NLP_3291	Nostoc sp. 'Lobaria pulmonaria (5183) cyanobiont'				PF01656;PF02706;		IPR002586;IPR003856;IPR027417;	integral component of membrane [GO:0016021]; plasma membrane [GO:0005886]; lipopolysaccharide biosynthetic process [GO:0009103]	lipopolysaccharide biosynthetic process [GO:0009103]
A0A1W1UY35	A0A1W1UY35_9CORY	Uncharacterized protein	SAMN05660745_01572	Corynebacterium glucuronolyticum						IPR003615;
A0A2V4AMP8	A0A2V4AMP8_CORST	Ribonuclease E	CKF55_02740	Corynebacterium striatum				PF04760;PF10150;	TIGR00757;	IPR006847;IPR012340;IPR019307;IPR004659;IPR022967;IPR003029;	ribonuclease activity [GO:0004540]; RNA binding [GO:0003723]; RNA processing [GO:0006396]	RNA processing [GO:0006396]	ribonuclease activity [GO:0004540]; RNA binding [GO:0003723]
A0A0M2X9B6	A0A0M2X9B6_9CORY	Membrane protein	WU87_09180	Corynebacterium minutissimum		KKO78208;		PF13630;		IPR025962;	integral component of membrane [GO:0016021]
A0A417YDP2	A0A417YDP2_9BACI	Glucose-1-phosphate adenylyltransferase (EC 2.7.7.27) (ADP-glucose pyrophosphorylase) (ADPGlc PPase) (ADP-glucose synthase)	glgC D1B31_23210	Neobacillus notoginsengisoli			UPA00164	PF00483;	TIGR02091;	IPR011831;IPR005836;IPR023049;IPR005835;IPR029044;IPR011004;	ATP binding [GO:0005524]; glucose-1-phosphate adenylyltransferase activity [GO:0008878]; glycogen biosynthetic process [GO:0005978]	glycogen biosynthetic process [GO:0005978]	ATP binding [GO:0005524]; glucose-1-phosphate adenylyltransferase activity [GO:0008878]
F9RDQ3	F9RDQ3_VIBSN	60 kDa chaperonin (GroEL protein) (Protein Cpn60)	groL groEL VIBRN418_03121	Vibrio sp. (strain N418)		EGU33228;		PF00118;	TIGR02348;	IPR018370;IPR001844;IPR002423;IPR027409;IPR027413;IPR027410;	cytoplasm [GO:0005737]; ATP binding [GO:0005524]; unfolded protein binding [GO:0051082]; protein refolding [GO:0042026]	protein refolding [GO:0042026]	ATP binding [GO:0005524]; unfolded protein binding [GO:0051082]
A0A2C6V4X2	A0A2C6V4X2_NOSLI	DUF4266 domain-containing protein	VF13_39750	Nostoc linckia z16				PF14086;		IPR025362;
A0A098C4E7	A0A098C4E7_KLEPN	DotU family type IV/VI secretion system protein (Type IV/VI secretion system protein, DotU family) (Type VI secretion protein ImpK)	BANRA_01500 C2U49_14190 GJJ01_04695 HV294_04770 NCTC13465_04114 SAMEA104567806_04414 SAMEA4873581_02470	Klebsiella pneumoniae		ALR26285;		PF09850;	TIGR03349;	IPR017732;IPR038522;	integral component of membrane [GO:0016021]
A0A1C0SM12	A0A1C0SM12_9RHIZ	ATP-dependent Clp protease proteolytic subunit (EC 3.4.21.92) (Endopeptidase Clp)	clpP BC362_04660	Ensifer sp. LC14		OCP14032;		PF00574;		IPR001907;IPR029045;IPR023562;IPR033135;	cytoplasm [GO:0005737]; integral component of membrane [GO:0016021]; ATP-dependent peptidase activity [GO:0004176]; serine-type endopeptidase activity [GO:0004252]		ATP-dependent peptidase activity [GO:0004176]; serine-type endopeptidase activity [GO:0004252]
A0A2G5RBE2	A0A2G5RBE2_9CAUL	Copper resistance system multicopper oxidase	CSW60_00115	Caulobacter sp. X				PF00394;PF07731;PF07732;	TIGR01480;	IPR001117;IPR011706;IPR011707;IPR006376;IPR033138;IPR002355;IPR008972;IPR034284;IPR034282;IPR034279;IPR006311;	periplasmic space [GO:0042597]; copper ion binding [GO:0005507]; oxidoreductase activity [GO:0016491]		copper ion binding [GO:0005507]; oxidoreductase activity [GO:0016491]
A0A0E4GKK7	A0A0E4GKK7_VIBCL	Protein of uncharacterized function (DUF3024)	ERS013138_00653 ERS013186_03680 ERS013199_00378 ERS013200_03589	Vibrio cholerae		CSB96106;CSC01077;CSC35387;CSD22413;		PF11225;		IPR021388;
A0A2D3T1B4	A0A2D3T1B4_9ENTR	60 kDa chaperonin (GroEL protein) (Protein Cpn60)	groL groEL BJP41_03685	Candidatus Hamiltonella defensa				PF00118;	TIGR02348;	IPR018370;IPR001844;IPR002423;IPR027409;IPR027413;IPR027410;	cytoplasm [GO:0005737]; ATP binding [GO:0005524]; unfolded protein binding [GO:0051082]; protein refolding [GO:0042026]	protein refolding [GO:0042026]	ATP binding [GO:0005524]; unfolded protein binding [GO:0051082]
A0A0F4UGW2	A0A0F4UGW2_PSEFL	Plastocyanin-like domain-containing protein (Fragment)	VD17_30895	Pseudomonas fluorescens		KJZ55485;		PF00394;		IPR001117;IPR008972;IPR034282;	oxidation-reduction process [GO:0055114]	oxidation-reduction process [GO:0055114]
A0A357X639	A0A357X639_AGRSP	GlxA family transcriptional regulator	DEB63_06900	Agrobacterium sp.				PF01965;PF12833;		IPR029062;IPR002818;IPR009057;IPR018060;IPR018062;IPR020449;	DNA-binding transcription factor activity [GO:0003700]; sequence-specific DNA binding [GO:0043565]		DNA-binding transcription factor activity [GO:0003700]; sequence-specific DNA binding [GO:0043565]
A0A3V8MX13	A0A3V8MX13_SALER	Deleted.
A5N140	A5N140_CLOK5	Predicted signal transduction protein	CKL_2824	Clostridium kluyveri (strain ATCC 8527 / DSM 555 / NCIMB 10680)	ckl:CKL_2824;	EDK34836;				IPR035965;
A0A1G8QKU7	A0A1G8QKU7_9BACL	Uncharacterized protein	SAMN05216192_11155	Paenibacillus typhae
A0A4R2BJN0	A0A4R2BJN0_9BACI	Putative transcriptional regulator	EV146_103205	Mesobacillus foraminis						IPR011991;IPR001845;IPR036388;IPR036390;	DNA-binding transcription factor activity [GO:0003700]		DNA-binding transcription factor activity [GO:0003700]
A0A2G5FZ97	A0A2G5FZ97_9PSED	Non-ribosomal peptide synthetase	CDR19_10745	Pseudomonas toyotomiensis				PF00501;PF13193;PF00668;PF00550;	TIGR01733;	IPR010071;IPR036736;IPR025110;IPR020845;IPR000873;IPR042099;IPR023213;IPR001242;IPR020806;IPR009081;IPR006162;	catalytic activity [GO:0003824]; phosphopantetheine binding [GO:0031177]		catalytic activity [GO:0003824]; phosphopantetheine binding [GO:0031177]
A0A1E5E283	A0A1E5E283_9VIBR	FRG domain-containing protein	A1QC_01220	Vibrio rumoiensis 1S-45		OEF25531;		PF08867;		IPR014966;
G5JSK7	G5JSK7_STRCG	Uncharacterized protein	STRCR_2208	Streptococcus criceti HS-6		EHI75557;					integral component of membrane [GO:0016021]
A0A365PEM5	A0A365PEM5_ACIJU	Copper oxidase (Fragment)	DC346_16700	Acinetobacter junii				PF07731;		IPR011706;IPR033138;IPR002355;IPR008972;IPR034279;	copper ion binding [GO:0005507]; oxidoreductase activity [GO:0016491]		copper ion binding [GO:0005507]; oxidoreductase activity [GO:0016491]
A0A2V3SD68	A0A2V3SD68_9BACL	Spore cortex-lytic enzyme	DEU73_102478	Paenibacillus taichungensis				PF07486;PF01471;		IPR011105;IPR002477;IPR036365;IPR036366;IPR042047;	integral component of membrane [GO:0016021]; hydrolase activity [GO:0016787]		hydrolase activity [GO:0016787]
A0A3S4RMA5	A0A3S4RMA5_MYCCI	Cell wall-associated hydrolase, invasion-associated protein (EC 3.4.-.-)	NCTC10485_01940	Mycolicibacterium chitae (Mycobacterium chitae)				PF00877;		IPR000064;IPR038765;	hydrolase activity [GO:0016787]		hydrolase activity [GO:0016787]
A0A235IG65	A0A235IG65_9NOSO	60 kDa chaperonin (GroEL protein) (Protein Cpn60)	groL groEL CDG77_08165	Nostoc sp. 'Peltigera membranacea cyanobiont' 213				PF00118;	TIGR02348;	IPR018370;IPR001844;IPR002423;IPR027409;IPR027413;IPR027410;	cytoplasm [GO:0005737]; ATP binding [GO:0005524]; unfolded protein binding [GO:0051082]; protein refolding [GO:0042026]	protein refolding [GO:0042026]	ATP binding [GO:0005524]; unfolded protein binding [GO:0051082]
A0A1J9TN05	A0A1J9TN05_9BACI	Spore coat protein G	BAU25_09690	Bacillus albus
A0A5E7L0V4	A0A5E7L0V4_PSEFL	Copper resistance protein A	copA_3 PS847_03162	Pseudomonas fluorescens				PF00394;PF07731;PF07732;	TIGR01480;TIGR01409;	IPR001117;IPR011706;IPR011707;IPR006376;IPR033138;IPR002355;IPR008972;IPR034284;IPR034282;IPR034279;IPR006311;IPR019546;	periplasmic space [GO:0042597]; copper ion binding [GO:0005507]; oxidoreductase activity [GO:0016491]		copper ion binding [GO:0005507]; oxidoreductase activity [GO:0016491]
A0A3M5VZT0	A0A3M5VZT0_PSESY	Uncharacterized protein	ALP25_03298	Pseudomonas syringae pv. syringae
A0A0N0DKP9	A0A0N0DKP9_PHOLD	Clp protease ClpX	clpA VT25_03310	Photobacterium leiognathi subsp. mandapamensis (Photobacterium mandapamensis)		KPA54082;		PF00004;PF07724;PF17871;PF02861;PF10431;	TIGR02639;	IPR003593;IPR003959;IPR019489;IPR036628;IPR004176;IPR013461;IPR001270;IPR018368;IPR028299;IPR041546;IPR027417;	ATP binding [GO:0005524]; ATPase activity [GO:0016887]; peptidase activity [GO:0008233]; protein unfolding [GO:0043335]	protein unfolding [GO:0043335]	ATPase activity [GO:0016887]; ATP binding [GO:0005524]; peptidase activity [GO:0008233]
A0A3R7I199	A0A3R7I199_9CHLB	Electron transfer flavoprotein-ubiquinone oxidoreductase (ETF-QO) (EC 1.5.5.1)	CR163_009445	Prosthecochloris sp. ZM_2						IPR017896;IPR040156;IPR036188;	4 iron, 4 sulfur cluster binding [GO:0051539]; electron-transferring-flavoprotein dehydrogenase activity [GO:0004174]; metal ion binding [GO:0046872]		4 iron, 4 sulfur cluster binding [GO:0051539]; electron-transferring-flavoprotein dehydrogenase activity [GO:0004174]; metal ion binding [GO:0046872]
A0A1G8K2E3	A0A1G8K2E3_9BACI	Two-component system, NtrC family, response regulator	SAMN05216352_10736	Alteribacillus bidgolensis				PF02954;PF00072;PF00158;		IPR003593;IPR011006;IPR009057;IPR002197;IPR027417;IPR001789;IPR002078;IPR025662;IPR025943;IPR025944;	ATP binding [GO:0005524]; sequence-specific DNA binding [GO:0043565]; transcription factor binding [GO:0008134]; phosphorelay signal transduction system [GO:0000160]; regulation of transcription, DNA-templated [GO:0006355]	phosphorelay signal transduction system [GO:0000160]; regulation of transcription, DNA-templated [GO:0006355]	ATP binding [GO:0005524]; sequence-specific DNA binding [GO:0043565]; transcription factor binding [GO:0008134]
A0A1X0X6T5	A0A1X0X6T5_KLUIN	Monooxygenase	B2M27_20045	Kluyvera intermedia (Enterobacter intermedius)				PF01494;		IPR002938;IPR036188;	FAD binding [GO:0071949]; monooxygenase activity [GO:0004497]		FAD binding [GO:0071949]; monooxygenase activity [GO:0004497]
A0A1S7UAD1	A0A1S7UAD1_9RHIZ	Glycine betaine/L-proline transport system permease protein ProW	proW AGR9A_Lc40326	Agrobacterium salinitolerans str. Hayward 0363				PF00528;		IPR000515;IPR035906;	integral component of membrane [GO:0016021]; plasma membrane [GO:0005886]; transmembrane transport [GO:0055085]	transmembrane transport [GO:0055085]
A0A2T3CRY0	A0A2T3CRY0_9PSED	Uncharacterized protein	C6382_03810	Pseudomonas sp. BBP2017
A0A418X8L0	A0A418X8L0_9PSED	Copper resistance system multicopper oxidase	D3879_23415	Pseudomonas sp. K1S02-6				PF00394;PF07731;PF07732;	TIGR01480;TIGR01409;	IPR001117;IPR011706;IPR011707;IPR006376;IPR033138;IPR002355;IPR008972;IPR034284;IPR034282;IPR034279;IPR006311;IPR019546;	periplasmic space [GO:0042597]; copper ion binding [GO:0005507]; oxidoreductase activity [GO:0016491]		copper ion binding [GO:0005507]; oxidoreductase activity [GO:0016491]
A0A060LZN0	A0A060LZN0_9BACI	Protein translocase subunit SecA	secA BleG1_3038	Bacillus lehensis G1	ble:BleG1_3038;	AIC95602;		PF02810;PF07517;PF01043;PF07516;	TIGR00963;	IPR027417;IPR004027;IPR000185;IPR020937;IPR011115;IPR014018;IPR011130;IPR011116;IPR036266;IPR036670;	cytoplasm [GO:0005737]; plasma membrane [GO:0005886]; ATP binding [GO:0005524]; metal ion binding [GO:0046872]; intracellular protein transmembrane transport [GO:0065002]; protein import [GO:0017038]; protein targeting [GO:0006605]	intracellular protein transmembrane transport [GO:0065002]; protein import [GO:0017038]; protein targeting [GO:0006605]	ATP binding [GO:0005524]; metal ion binding [GO:0046872]
A0A2W4GSL9	A0A2W4GSL9_9BACL	Histidine phosphatase family protein	DOE73_12525 E2R60_15360	Paenibacillus dendritiformis				PF00300;		IPR013078;IPR029033;
A0A655L345	A0A655L345_9MYCO	Immunogenic protein MPT63	mpt63_4 ERS075656_04121	Mycobacteroides abscessus				PF09167;		IPR029050;IPR015250;	extracellular space [GO:0005615]
A0A255UAW5	A0A255UAW5_9GAMM	Copper oxidase (Fragment)	CIL08_13880	Acinetobacter sp. BS1				PF00394;PF07732;		IPR001117;IPR011707;IPR008972;IPR034282;	copper ion binding [GO:0005507]; oxidation-reduction process [GO:0055114]	oxidation-reduction process [GO:0055114]	copper ion binding [GO:0005507]
A0A009PXE9	A0A009PXE9_ACIBA	Copper-resistance, CopA family protein	J506_2147	Acinetobacter baumannii 625974		EXC07132;		PF00394;PF07731;PF07732;	TIGR01480;	IPR001117;IPR011706;IPR011707;IPR006376;IPR033138;IPR002355;IPR008972;IPR034282;IPR034279;	periplasmic space [GO:0042597]; copper ion binding [GO:0005507]; oxidoreductase activity [GO:0016491]		copper ion binding [GO:0005507]; oxidoreductase activity [GO:0016491]
P9WMV8	CHOD_MYCTO	Cholesterol oxidase (EC 1.1.3.6) (Cholesterol isomerase) (EC 5.3.3.1)	choD MT3517	Mycobacterium tuberculosis (strain CDC 1551 / Oshkosh)	mtc:MT3517;	AAK47855;	UPA00062	PF05199;		IPR036188;IPR007867;	cholesterol oxidase activity [GO:0016995]; steroid delta-isomerase activity [GO:0004769]; cholesterol metabolic process [GO:0008203]; pathogenesis [GO:0009405]; steroid biosynthetic process [GO:0006694]	cholesterol metabolic process [GO:0008203]; pathogenesis [GO:0009405]; steroid biosynthetic process [GO:0006694]	cholesterol oxidase activity [GO:0016995]; steroid delta-isomerase activity [GO:0004769]
A0A0B2YHW7	A0A0B2YHW7_9MYCO	Stomatin/prohibitin-like protein	QQ25_04135	Mycolicibacterium setense		KHO24921;		PF01145;		IPR043202;IPR001107;IPR036013;IPR001972;	plasma membrane [GO:0005886]
A0A444I4J7	A0A444I4J7_RHILE	DUF1674 domain-containing protein	EHI47_10570	Rhizobium leguminosarum				PF07896;		IPR012875;
A0A448QEL3	A0A448QEL3_PSEST	Acyltransferase	NCTC10475_02401	Pseudomonas stutzeri (Pseudomonas perfectomarina)							integral component of membrane [GO:0016021]; transferase activity, transferring acyl groups [GO:0016746]		transferase activity, transferring acyl groups [GO:0016746]
X7XY55	X7XY55_MYCKA	Alpha-pyrone synthesis polyketide synthase-like Pks18 (EC 2.3.1.-)	pks18 I547_5054	Mycobacterium kansasii 824		ETZ99816;	UPA00094	PF02797;PF00195;		IPR012328;IPR001099;IPR011141;IPR016039;	transferase activity, transferring acyl groups other than amino-acyl groups [GO:0016747]; fatty acid biosynthetic process [GO:0006633]	fatty acid biosynthetic process [GO:0006633]	transferase activity, transferring acyl groups other than amino-acyl groups [GO:0016747]
A0A2W0H9I7	A0A2W0H9I7_9BACI	GntR family transcriptional regulator	CR205_13705	Bacillus lacisalsi				PF00155;PF00392;		IPR004839;IPR015424;IPR015421;IPR000524;IPR036388;IPR036390;	catalytic activity [GO:0003824]; DNA-binding transcription factor activity [GO:0003700]; pyridoxal phosphate binding [GO:0030170]; biosynthetic process [GO:0009058]	biosynthetic process [GO:0009058]	catalytic activity [GO:0003824]; DNA-binding transcription factor activity [GO:0003700]; pyridoxal phosphate binding [GO:0030170]
A0A1S1MSH6	A0A1S1MSH6_9GAMM	Phosphopantetheine adenylyltransferase (EC 2.7.7.3) (Dephospho-CoA pyrophosphorylase) (Pantetheine-phosphate adenylyltransferase) (PPAT)	coaD BET10_15860	Pseudoalteromonas amylolytica			UPA00241;UER00355	PF01467;	TIGR01510;TIGR00125;	IPR004821;IPR001980;IPR014729;	cytoplasm [GO:0005737]; ATP binding [GO:0005524]; pantetheine-phosphate adenylyltransferase activity [GO:0004595]; coenzyme A biosynthetic process [GO:0015937]	coenzyme A biosynthetic process [GO:0015937]	ATP binding [GO:0005524]; pantetheine-phosphate adenylyltransferase activity [GO:0004595]
A0A2A6HK87	A0A2A6HK87_9RHIZ	MBL fold metallo-hydrolase	CO667_25175	Rhizobium sp. L43				PF00753;		IPR001279;IPR036866;	hydrolase activity [GO:0016787]		hydrolase activity [GO:0016787]
A0A351KDC9	A0A351KDC9_9CLOT	Uncharacterized protein (Fragment)	DCY71_01690	Clostridiaceae bacterium
A0A4R6TYA5	A0A4R6TYA5_9BACI	OmpR family two-component system bacitracin resistance response regulator BceR	EV213_1137	Aureibacillus halotolerans				PF00072;PF00486;		IPR011006;IPR001867;IPR016032;IPR001789;IPR039420;IPR036388;	cytoplasm [GO:0005737]; DNA binding [GO:0003677]; phosphorelay signal transduction system [GO:0000160]; regulation of transcription, DNA-templated [GO:0006355]	phosphorelay signal transduction system [GO:0000160]; regulation of transcription, DNA-templated [GO:0006355]	DNA binding [GO:0003677]
A0A6I6YQX9	A0A6I6YQX9_9BACI	Sigma-70 family RNA polymerase sigma factor	FPL02_10920	Bacillus paranthracis				PF04542;PF08281;	TIGR02937;	IPR039425;IPR014284;IPR007627;IPR013249;IPR013325;IPR013324;IPR036388;	DNA binding [GO:0003677]; DNA-binding transcription factor activity [GO:0003700]; sigma factor activity [GO:0016987]; DNA-templated transcription, initiation [GO:0006352]	DNA-templated transcription, initiation [GO:0006352]	DNA binding [GO:0003677]; DNA-binding transcription factor activity [GO:0003700]; sigma factor activity [GO:0016987]
A0A178L6W3	A0A178L6W3_9PSED	Uncharacterized protein	A4V15_07525	Pseudomonas oryzihabitans		OAN24896;
B1KLF6	B1KLF6_SHEWM	Response regulator receiver modulated CheW protein	Swoo_1595	Shewanella woodyi (strain ATCC 51908 / MS32)	swd:Swoo_1595;	ACA85881;		PF01584;PF00072;		IPR024181;IPR036061;IPR002545;IPR011006;IPR001789;	chemotaxis [GO:0006935]; phosphorelay signal transduction system [GO:0000160]	chemotaxis [GO:0006935]; phosphorelay signal transduction system [GO:0000160]
A0A2W5V3W9	A0A2W5V3W9_9CAUL	HTH araC/xylS-type domain-containing protein	DI526_11575	Caulobacter segnis				PF12833;		IPR009057;IPR018060;IPR018062;	DNA-binding transcription factor activity [GO:0003700]; sequence-specific DNA binding [GO:0043565]		DNA-binding transcription factor activity [GO:0003700]; sequence-specific DNA binding [GO:0043565]
A0A0B5WU30	A0A0B5WU30_BACCO	Uncharacterized protein	BF29_2153	Bacillus coagulans DSM 1 = ATCC 7050	bcoa:BF29_2153;	AJH78131;
A0A2A5PGK4	A0A2A5PGK4_9GAMM	Copper oxidase	CF596_08585	Acinetobacter sp. YT-02				PF00394;PF07731;PF07732;		IPR001117;IPR011706;IPR011707;IPR033138;IPR002355;IPR008972;IPR034282;IPR034279;	copper ion binding [GO:0005507]; oxidoreductase activity [GO:0016491]		copper ion binding [GO:0005507]; oxidoreductase activity [GO:0016491]
A0A0J8D933	A0A0J8D933_CLOCY	Ferredoxin	CLCY_10c00750	Clostridium cylindrosporum DSM 605		KMT22530;		PF03860;		IPR005560;
A0A0H8B9J9	A0A0H8B9J9_SHISO	Transposase	SAMEA3891730_04790	Shigella sonnei		CSQ03364;		PF01548;PF02371;		IPR003346;IPR002525;	DNA binding [GO:0003677]; transposase activity [GO:0004803]; transposition, DNA-mediated [GO:0006313]	transposition, DNA-mediated [GO:0006313]	DNA binding [GO:0003677]; transposase activity [GO:0004803]
A0A0W2CWG8	A0A0W2CWG8_KLEAE	Antitoxin PHD	ASV18_14390 BXQ27_27455 HV316_09790	Klebsiella aerogenes (Enterobacter aerogenes)		KTH70143;
A0A0K2FDZ2	A0A0K2FDZ2_9BACL	Iron transporter	ABE82_21265	Paenibacillus peoriae	ppeo:ABE82_21265;	ALA43865;		PF05031;		IPR006635;IPR037250;	cell wall [GO:0005618]
A0A2I8CXA5	A0A2I8CXA5_ACIBA	Uncharacterized protein	C2U32_15625	Acinetobacter baumannii
A0A174D6J4	A0A174D6J4_9CLOT	NAD-dependent epimerase/dehydratase	ERS852407_02168	Hungatella hathewayi				PF01370;		IPR001509;IPR036291;	catalytic activity [GO:0003824]		catalytic activity [GO:0003824]
A0A220SIU6	A0A220SIU6_9GAMM	Magnesium/cobalt efflux protein	CEK62_01325 CEK62_21520	Alcanivorax sp. N3-2A				PF00571;PF03471;		IPR000644;IPR036318;IPR016169;IPR005170;	flavin adenine dinucleotide binding [GO:0050660]		flavin adenine dinucleotide binding [GO:0050660]
A0A193FWX3	A0A193FWX3_9BORD	TPR_REGION domain-containing protein	BAU08_10350	Bordetella bronchialis		ANN71681;				IPR013026;IPR011990;IPR019734;	integral component of membrane [GO:0016021]
A0A172WVD7	A0A172WVD7_PSEST	DNA helicase (EC 3.6.4.12)	PS273GM_20120	Pseudomonas stutzeri (Pseudomonas perfectomarina)		ANF27275;		PF00580;		IPR000212;IPR027417;IPR014016;IPR034739;	ATP binding [GO:0005524]; DNA binding [GO:0003677]; DNA helicase activity [GO:0003678]		ATP binding [GO:0005524]; DNA binding [GO:0003677]; DNA helicase activity [GO:0003678]
A0A2C3GC74	A0A2C3GC74_BACAN	Integrase	COE56_26655	Bacillus anthracis				PF04978;		IPR034660;IPR007061;
A0A0G3SHP1	A0A0G3SHP1_KLEOX	Primase	AB185_26150	Klebsiella oxytoca	koc:AB185_26150;	AKL38913;		PF09979;		IPR016913;
A0A416UL84	A0A416UL84_9CLOT	Iron-sulfur cluster carrier protein	DWX10_07205	Clostridium sp. AF18-27				PF10609;		IPR019591;IPR027417;IPR033756;	ATP binding [GO:0005524]; ATPase activity [GO:0016887]; iron-sulfur cluster binding [GO:0051536]; metal ion binding [GO:0046872]		ATPase activity [GO:0016887]; ATP binding [GO:0005524]; iron-sulfur cluster binding [GO:0051536]; metal ion binding [GO:0046872]
A0A081I1F0	A0A081I1F0_9MYCO	Diaminopimelate decarboxylase (DAP decarboxylase) (DAPDC) (EC 4.1.1.20)	lysA K883_02914	Mycobacterium sp. TKK-01-0059		KEF97507;	UPA00034;UER00027	PF02784;PF00278;	TIGR01048;	IPR009006;IPR002986;IPR022643;IPR022644;IPR022653;IPR000183;IPR029066;	diaminopimelate decarboxylase activity [GO:0008836]; pyridoxal phosphate binding [GO:0030170]; lysine biosynthetic process via diaminopimelate [GO:0009089]	lysine biosynthetic process via diaminopimelate [GO:0009089]	diaminopimelate decarboxylase activity [GO:0008836]; pyridoxal phosphate binding [GO:0030170]
A0A0P7N123	A0A0P7N123_9BACI	Uncharacterized protein	AO843_03600	Lysinibacillus sp. ZYM-1		KPN95276;
A0A6I4A064	A0A6I4A064_9MYCO	Helix-turn-helix domain-containing protein	FZI90_03470	Mycolicibacterium sp. CBMA 334				PF12728;		IPR009061;IPR041657;
A0A4P8A4V5	A0A4P8A4V5_CLOTY	Ferredoxin-dependent glutamate synthase 1	gltB_3 EZN00_02653	Clostridium tyrobutyricum				PF00310;PF04898;PF01645;PF01493;		IPR013785;IPR017932;IPR002489;IPR036485;IPR006982;IPR002932;IPR029055;	3 iron, 4 sulfur cluster binding [GO:0051538]; glutamate synthase activity [GO:0015930]; metal ion binding [GO:0046872]; glutamate biosynthetic process [GO:0006537]; glutamine metabolic process [GO:0006541]	glutamate biosynthetic process [GO:0006537]; glutamine metabolic process [GO:0006541]	3 iron, 4 sulfur cluster binding [GO:0051538]; glutamate synthase activity [GO:0015930]; metal ion binding [GO:0046872]
A0A1X1UL17	A0A1X1UL17_9MYCO	Uncharacterized protein	AWC05_08270	Mycobacterium florentinum							integral component of membrane [GO:0016021]
A0A0C2UCJ7	A0A0C2UCJ7_BACBA	Uncharacterized protein	SD77_1485	Bacillus badius		KIL77499;
A0A328L150	A0A328L150_9BACI	Alcohol dehydrogenase AdhP	B5P40_17490	Bacillus sp. SRB_8				PF08240;PF00107;		IPR013149;IPR013154;IPR002328;IPR011032;IPR036291;IPR020843;	oxidoreductase activity [GO:0016491]; zinc ion binding [GO:0008270]		oxidoreductase activity [GO:0016491]; zinc ion binding [GO:0008270]
A0A1S8G794	A0A1S8G794_BACMY	PHB domain-containing protein	BTH41_00783	Bacillus mycoides				PF01145;PF15975;		IPR001107;IPR036013;IPR031905;IPR027705;	membrane [GO:0016020]
A0A0A3IMF4	A0A0A3IMF4_9BACI	Excisionase	CD31_13105	Lysinibacillus boronitolerans JCM 21713 = 10a = NBRC 103108		KGR84650;
K6U6N1	K6U6N1_9CLOT	Zn-dependent hydrolase, glyoxylase	A370_05463	Clostridium sp. Maddingley MBC34-26				PF00753;		IPR001279;IPR036866;	hydrolase activity [GO:0016787]		hydrolase activity [GO:0016787]
A0A3R6Y613	A0A3R6Y613_9CLOT	Uncharacterized protein	DXB22_19315	Clostridiaceae bacterium OM02-2AC
A0A2T0BD76	A0A2T0BD76_9CLOT	ABC-2 family transporter protein	CLVI_21840	Clostridium vincentii							integral component of membrane [GO:0016021]
A0A1H3QQU7	A0A1H3QQU7_9BACI	L-aspartate oxidase (EC 1.4.3.16)	SAMN05421736_10717	Bacillus caseinilyticus			UPA00253;UER00326	PF00890;PF02910;	TIGR00551;	IPR003953;IPR036188;IPR037099;IPR015939;IPR005288;IPR027477;	cytoplasm [GO:0005737]; integral component of membrane [GO:0016021]; L-aspartate oxidase activity [GO:0008734]; L-aspartate:fumarate oxidoreductase activity [GO:0044318]; NAD biosynthetic process [GO:0009435]	NAD biosynthetic process [GO:0009435]	L-aspartate:fumarate oxidoreductase activity [GO:0044318]; L-aspartate oxidase activity [GO:0008734]
A0A658JUC2	A0A658JUC2_9CLOT	Uncharacterized protein (Fragment)	D7X33_13480	Butyricicoccus sp. 1XD8-22							integral component of membrane [GO:0016021]
A0A2M8TEL0	A0A2M8TEL0_9CLOT	Spore coat protein	CUB90_16725	Clostridium sp. CT7				PF07875;		IPR012851;
A0A5E7ARN6	A0A5E7ARN6_PSEFL	Uncharacterized protein	PS723_00963	Pseudomonas fluorescens
K6TD60	K6TD60_9CLOT	Trypsin-like serine protease	A370_00420	Clostridium sp. Maddingley MBC34-26						IPR009003;IPR001940;	integral component of membrane [GO:0016021]; serine-type endopeptidase activity [GO:0004252]		serine-type endopeptidase activity [GO:0004252]
A0A2A5LIA0	A0A2A5LIA0_PAELA	Multifunctional 2',3'-cyclic-nucleotide 2'-phosphodiesterase/5'-nucleotidase/3'-nucleotidase	CPZ30_15550	Paenibacillus lautus (Bacillus lautus)				PF02872;PF02368;PF00149;PF00395;		IPR008334;IPR036907;IPR006146;IPR006179;IPR003343;IPR006644;IPR015919;IPR004843;IPR013783;IPR008964;IPR029052;IPR011044;IPR001119;IPR015943;	membrane [GO:0016020]; calcium ion binding [GO:0005509]; hydrolase activity, acting on ester bonds [GO:0016788]; nucleotide binding [GO:0000166]; nucleotide catabolic process [GO:0009166]	nucleotide catabolic process [GO:0009166]	calcium ion binding [GO:0005509]; hydrolase activity, acting on ester bonds [GO:0016788]; nucleotide binding [GO:0000166]
A0A0D1LYH1	A0A0D1LYH1_PSEPU	Uncharacterized protein	QV12_10330	Pseudomonas putida (Arthrobacter siderocapsulatus)		KIU52043;
A0A2C2IBP9	A0A2C2IBP9_BACCE	Uncharacterized protein	COE18_01215	Bacillus cereus
A0A1E7DPT4	A0A1E7DPT4_9BACI	RpiR family transcriptional regulator	BA724_05250	Domibacillus iocasae		OES44688;		PF01418;PF01380;		IPR009057;IPR000281;IPR035472;IPR001347;IPR036388;	carbohydrate derivative binding [GO:0097367]; DNA-binding transcription factor activity [GO:0003700]; carbohydrate derivative metabolic process [GO:1901135]	carbohydrate derivative metabolic process [GO:1901135]	carbohydrate derivative binding [GO:0097367]; DNA-binding transcription factor activity [GO:0003700]
A0A1N7JEW9	A0A1N7JEW9_9BACI	Dihydrolipoyl dehydrogenase (EC 1.8.1.4)	SAMN05421758_101457	Salimicrobium salexigens				PF07992;PF02852;	TIGR01350;	IPR036188;IPR023753;IPR016156;IPR006258;IPR001100;IPR004099;IPR012999;	dihydrolipoyl dehydrogenase activity [GO:0004148]; flavin adenine dinucleotide binding [GO:0050660]; cell redox homeostasis [GO:0045454]	cell redox homeostasis [GO:0045454]	dihydrolipoyl dehydrogenase activity [GO:0004148]; flavin adenine dinucleotide binding [GO:0050660]
A0A081P8J6	A0A081P8J6_9BACL	Uncharacterized protein	ET33_24290	Paenibacillus tyrfis		KEQ27019;		PF14149;		IPR025432;
W6SII2	W6SII2_9CLOT	DUF4097 domain-containing protein	CM240_2323	Clostridium bornimense	clt:CM240_2323;	CDM69460;		PF13349;		IPR025164;	integral component of membrane [GO:0016021]
A0A2A5RNW1	A0A2A5RNW1_9LACT	Trans-acting positive regulator	RT41_GL000824	Lactococcus fujiensis JCM 16395				PF05043;		IPR007737;
A0A1T0CE50	A0A1T0CE50_9GAMM	Poly(A) polymerase I (PAP I) (EC 2.7.7.19)	pcnB B0682_05555	Moraxella lincolnii				PF01743;PF12626;PF12627;	TIGR01942;	IPR043519;IPR002646;IPR010206;IPR025866;IPR032828;	ATP binding [GO:0005524]; polynucleotide adenylyltransferase activity [GO:0004652]; RNA binding [GO:0003723]; mRNA polyadenylation [GO:0006378]	mRNA polyadenylation [GO:0006378]	ATP binding [GO:0005524]; polynucleotide adenylyltransferase activity [GO:0004652]; RNA binding [GO:0003723]
A0A1V0NS14	A0A1V0NS14_LACLC	Deleted.
A0A021X007	A0A021X007_9RHIZ	16S RNA G1207 methylase RsmC	SHLA_47c000020	Shinella sp. DD12		EYR77552;		PF13872;PF13871;		IPR014001;IPR027417;IPR029063;IPR026937;IPR026741;IPR039187;	methyltransferase activity [GO:0008168]; methylation [GO:0032259]; regulation of transcription, DNA-templated [GO:0006355]	methylation [GO:0032259]; regulation of transcription, DNA-templated [GO:0006355]	methyltransferase activity [GO:0008168]
A0A4R4ECK8	A0A4R4ECK8_9BACL	ABC transporter ATP-binding protein	E0485_11730	Paenibacillus sp. 18JY21-1				PF00005;		IPR003593;IPR003439;IPR017871;IPR027417;	ATP binding [GO:0005524]; ATPase activity [GO:0016887]		ATPase activity [GO:0016887]; ATP binding [GO:0005524]
A0A1K2DSI0	A0A1K2DSI0_9PSED	His-Xaa-Ser system radical SAM maturase HxsB	SAMN03159442_04995	Pseudomonas sp. NFACC47-1				PF04055;	TIGR03978;	IPR013785;IPR006638;IPR040063;IPR007197;IPR024023;IPR023867;	iron-sulfur cluster binding [GO:0051536]; metal ion binding [GO:0046872]; oxidoreductase activity [GO:0016491]		iron-sulfur cluster binding [GO:0051536]; metal ion binding [GO:0046872]; oxidoreductase activity [GO:0016491]
A0A5B7TBK0	A0A5B7TBK0_9CLOT	Primosomal protein N' (EC 3.6.4.-) (ATP-dependent helicase PriA)	priA FDN13_00060	Caloramator sp. E03	cale:FDN13_00060;			PF00271;PF17764;PF18074;PF18319;PF04851;	TIGR00595;	IPR006935;IPR014001;IPR001650;IPR027417;IPR005259;IPR041222;IPR042115;IPR041236;IPR040498;IPR036390;	primosome complex [GO:1990077]; ATP binding [GO:0005524]; DNA binding [GO:0003677]; DNA helicase activity [GO:0003678]; zinc ion binding [GO:0008270]; DNA replication, synthesis of RNA primer [GO:0006269]; DNA unwinding involved in DNA replication [GO:0006268]; SOS response [GO:0009432]	DNA replication, synthesis of RNA primer [GO:0006269]; DNA unwinding involved in DNA replication [GO:0006268]; SOS response [GO:0009432]	ATP binding [GO:0005524]; DNA binding [GO:0003677]; DNA helicase activity [GO:0003678]; zinc ion binding [GO:0008270]
A0A246G332	A0A246G332_9PSED	Uncharacterized protein	CEC48_07590	Pseudomonas sp. K2I15
K6TTW2	K6TTW2_9CLOT	Uncharacterized protein (Fragment)	A370_05892	Clostridium sp. Maddingley MBC34-26
A0A4V3DMW4	A0A4V3DMW4_9PSED	Uncharacterized protein	EDF80_105211	Pseudomonas brenneri
A0A2C6VII8	A0A2C6VII8_NOSLI	Uncharacterized protein	VF13_37120	Nostoc linckia z16
A0A0H4WM91	A0A0H4WM91_9BORD	Membrane-bound lytic murein transglycosylase D (EC 4.2.2.-)	mltD ACR54_04019	Bordetella hinzii	bhz:ACR54_04019;	AKQ57299;		PF01476;PF01464;		IPR018392;IPR036779;IPR023346;IPR000189;IPR008258;	membrane [GO:0016020]; lyase activity [GO:0016829]; lytic transglycosylase activity [GO:0008933]; peptidoglycan metabolic process [GO:0000270]	peptidoglycan metabolic process [GO:0000270]	lyase activity [GO:0016829]; lytic transglycosylase activity [GO:0008933]
A0A1X7FXU3	A0A1X7FXU3_9RHIZ	Uncharacterized protein	SAMN02982989_1105	Rhizobium oryzae
A0A0Q0MS64	A0A0Q0MS64_VIBMT	Glycos_transf_1 domain-containing protein	AAY55_13060	Vibrio metoecus		KQA23091;		PF00534;		IPR001296;
A0A2K8T059	A0A2K8T059_9NOSO	Bacteriophytochrome	COO91_07130	Nostoc flagelliforme CCNUN1	nfl:COO91_07130;			PF01590;PF02518;PF00512;PF08446;PF00360;		IPR003018;IPR029016;IPR003594;IPR036890;IPR005467;IPR003661;IPR036097;IPR000014;IPR035965;IPR013654;IPR016132;IPR001294;IPR013515;IPR043150;	phosphorelay sensor kinase activity [GO:0000155]; photoreceptor activity [GO:0009881]; detection of visible light [GO:0009584]; protein-chromophore linkage [GO:0018298]; regulation of transcription, DNA-templated [GO:0006355]	detection of visible light [GO:0009584]; protein-chromophore linkage [GO:0018298]; regulation of transcription, DNA-templated [GO:0006355]	phosphorelay sensor kinase activity [GO:0000155]; photoreceptor activity [GO:0009881]
A0A059V407	A0A059V407_PSEPU	Multicopper oxidase	DW66_5791	Pseudomonas putida (Arthrobacter siderocapsulatus)	ppud:DW66_5791;	AHZ80287;
A0A1W2FAI6	A0A1W2FAI6_9RHIZ	Phosphate transport system permease protein PstA	SAMN05880593_13713	Rhizobium sp. RU36D				PF00528;PF11812;	TIGR00974;	IPR024573;IPR000515;IPR035906;IPR005672;	integral component of plasma membrane [GO:0005887]; inorganic phosphate transmembrane transporter activity [GO:0005315]; phosphate ion transmembrane transport [GO:0035435]	phosphate ion transmembrane transport [GO:0035435]	inorganic phosphate transmembrane transporter activity [GO:0005315]
A0A0M2SRI6	A0A0M2SRI6_9BACI	Histidine kinase (EC 2.7.13.3)	WQ57_17560	Mesobacillus campisalis		KKK36768;		PF07694;PF02518;PF06580;		IPR003594;IPR036890;IPR005467;IPR004358;IPR010559;IPR011620;	integral component of membrane [GO:0016021]; plasma membrane [GO:0005886]; ATP binding [GO:0005524]; phosphorelay sensor kinase activity [GO:0000155]; cell wall organization [GO:0071555]	cell wall organization [GO:0071555]	ATP binding [GO:0005524]; phosphorelay sensor kinase activity [GO:0000155]
A0A0F4PIX9	A0A0F4PIX9_9GAMM	Cytochrome C	TW72_13865	Pseudoalteromonas ruthenica		KJY98795;		PF00034;		IPR009056;IPR036909;IPR008168;IPR024167;	periplasmic space [GO:0042597]; electron transfer activity [GO:0009055]; heme binding [GO:0020037]; iron ion binding [GO:0005506]		electron transfer activity [GO:0009055]; heme binding [GO:0020037]; iron ion binding [GO:0005506]
A0A174ALP3	A0A174ALP3_CLOVE	DMSO reductase iron-sulfur subunit	dmsB ERS852473_01325	Clostridium ventriculi (Sarcina ventriculi)				PF13247;		IPR017896;IPR017900;	iron-sulfur cluster binding [GO:0051536]; metal ion binding [GO:0046872]		iron-sulfur cluster binding [GO:0051536]; metal ion binding [GO:0046872]
A0A1W6YV06	A0A1W6YV06_9BORD	DUF2235 domain-containing protein	CAL13_00245	Bordetella genomosp. 9				PF09994;PF05593;	TIGR03696;TIGR01643;	IPR018712;IPR022385;IPR031325;IPR006530;
A0A1I1YXL2	A0A1I1YXL2_9BACL	Copper chaperone NosL	SAMN04487969_101862	Paenibacillus algorifonticola				PF05573;		IPR008719;
A0A059UTF5	A0A059UTF5_PSEPU	ABC transporter substrate-binding protein	DW66_3399 HB13667_10530	Pseudomonas putida (Arthrobacter siderocapsulatus)	ppud:DW66_3399;	AHZ77906;KPM65897;		PF10518;	TIGR01409;	IPR006311;IPR019546;
A0A1L5F6B7	A0A1L5F6B7_CLOKL	Uncharacterized protein	BS101_07105	Clostridium kluyveri
A0A5C7A422	A0A5C7A422_9GAMM	Uncharacterized protein	ES754_02465	Psychrobacter frigidicola
A0A4Q1SYN2	A0A4Q1SYN2_9BACL	Histidine kinase (EC 2.7.13.3)	EIZ39_14190	Ammoniphilus sp. CFH 90114				PF02518;PF00512;		IPR003594;IPR036890;IPR005467;IPR003661;IPR036097;IPR004358;	ATP binding [GO:0005524]; phosphorelay sensor kinase activity [GO:0000155]		ATP binding [GO:0005524]; phosphorelay sensor kinase activity [GO:0000155]
R7KER9	R7KER9_9CLOT	Uncharacterized protein	BN663_01122	Clostridium sp. CAG:451				PF13310;		IPR011204;
A0A1G4U2T4	A0A1G4U2T4_9RHIZ	DUF305 domain-containing protein	SAMN02927900_06034	Rhizobium loessense				PF03713;		IPR005183;IPR012347;
A0A089LZ79	A0A089LZ79_9BACL	Initiation-control protein	PGRAT_00110	Paenibacillus graminis	pgm:PGRAT_00110;	AIQ66232;		PF06156;		IPR010377;	DNA replication [GO:0006260]	DNA replication [GO:0006260]
A0A0F4PWL4	A0A0F4PWL4_9GAMM	Copper resistance protein CopA	TW72_15145	Pseudoalteromonas ruthenica		KJY97157;		PF00394;PF07731;PF07732;	TIGR01480;	IPR001117;IPR011706;IPR011707;IPR006376;IPR002355;IPR008972;IPR034282;IPR034279;IPR006311;	periplasmic space [GO:0042597]; copper ion binding [GO:0005507]; oxidoreductase activity [GO:0016491]		copper ion binding [GO:0005507]; oxidoreductase activity [GO:0016491]
A0A395YI67	A0A395YI67_9CLOT	Creatininase family protein	DXA13_12115	Clostridium sp. AM58-1XD				PF02633;		IPR024087;IPR003785;	hydrolase activity [GO:0016787]; metal ion binding [GO:0046872]		hydrolase activity [GO:0016787]; metal ion binding [GO:0046872]
R6J3C2	R6J3C2_9CLOT	Anaerobic ribonucleoside-triphosphate reductase	BN539_00447	Clostridium sp. CAG:217				PF03477;PF13597;	TIGR02487;	IPR005144;IPR012833;	ATP binding [GO:0005524]; ribonucleoside-triphosphate reductase activity [GO:0008998]; DNA replication [GO:0006260]	DNA replication [GO:0006260]	ATP binding [GO:0005524]; ribonucleoside-triphosphate reductase activity [GO:0008998]
A0A366Y3R9	A0A366Y3R9_9BACI	Acetylornithine aminotransferase (ACOAT) (EC 2.6.1.11)	argD DS031_03410	Bacillus taeanensis			UPA00068;UER00109	PF00202;	TIGR00707;	IPR004636;IPR005814;IPR015424;IPR015422;IPR015421;	cytoplasm [GO:0005737]; N2-acetyl-L-ornithine:2-oxoglutarate 5-aminotransferase activity [GO:0003992]; pyridoxal phosphate binding [GO:0030170]; arginine biosynthetic process [GO:0006526]	arginine biosynthetic process [GO:0006526]	N2-acetyl-L-ornithine:2-oxoglutarate 5-aminotransferase activity [GO:0003992]; pyridoxal phosphate binding [GO:0030170]
A0A3S0T4M8	A0A3S0T4M8_9CORY	Aconitate hydratase B (EC 4.2.1.3) (Fragment)	D8M20_13275	Corynebacterium propinquum				PF06434;PF11791;		IPR015928;IPR015933;IPR036288;IPR015929;	aconitate hydratase activity [GO:0003994]; citrate dehydratase activity [GO:0047780]; tricarboxylic acid cycle [GO:0006099]	tricarboxylic acid cycle [GO:0006099]	aconitate hydratase activity [GO:0003994]; citrate dehydratase activity [GO:0047780]
A0A2W7LUP8	A0A2W7LUP8_9PSED	5-methylcytosine-specific restriction protein A	DFS28_111151	Pseudomonas sp. 478				PF01844;		IPR002711;IPR003615;	endonuclease activity [GO:0004519]; nucleic acid binding [GO:0003676]		endonuclease activity [GO:0004519]; nucleic acid binding [GO:0003676]
A0A347VF51	A0A347VF51_BACTU	Uncharacterized protein	CUC43_31850	Bacillus thuringiensis LM1212
A0A2E9AX02	A0A2E9AX02_PSESP	Uncharacterized protein	CMK98_02685 CMK98_03155	Pseudomonas sp.				PF04404;		IPR007499;
A0A6I0ALE0	A0A6I0ALE0_9BACI	Streptomycin biosynthesis protein StrF	F8162_17645	Bacillus sp. CH140a_4T						IPR029044;
A0A1B2DST1	A0A1B2DST1_9BACL	Uncharacterized protein	BBD42_14595	Paenibacillus sp. BIHB4019		ANY70750;
A0A4R3USF3	A0A4R3USF3_9BURK	Uncharacterized protein	EV686_11142	Paracandidimonas soli
A0A090S800	A0A090S800_9VIBR	Putative DNA helicase	JCM19235_1219	Vibrio maritimus		GAL22918;					helicase activity [GO:0004386]		helicase activity [GO:0004386]
A0A1Z4HRH7	A0A1Z4HRH7_9NOSO	Uncharacterized protein	NIES2107_42890	Nostoc carneum NIES-2107
A0A0B0CZG1	A0A0B0CZG1_9BACI	Alanine--tRNA ligase (EC 6.1.1.7) (Alanyl-tRNA synthetase) (Fragment)	alaS LD39_11355	Halobacillus sp. BBL2006		KHE70624;		PF02272;PF01411;PF07973;	TIGR00344;	IPR002318;IPR018162;IPR018165;IPR018164;IPR023033;IPR003156;IPR018163;IPR009000;IPR012947;	cytoplasm [GO:0005737]; alanine-tRNA ligase activity [GO:0004813]; ATP binding [GO:0005524]; tRNA binding [GO:0000049]; alanyl-tRNA aminoacylation [GO:0006419]	alanyl-tRNA aminoacylation [GO:0006419]	alanine-tRNA ligase activity [GO:0004813]; ATP binding [GO:0005524]; tRNA binding [GO:0000049]
E8LSR0	E8LSR0_9VIBR	Acylphosphatase (EC 3.6.1.7)	VIBR0546_00020	Vibrio brasiliensis LMG 20546		EGA66103;		PF00708;		IPR020456;IPR001792;IPR036046;IPR017968;	acylphosphatase activity [GO:0003998]		acylphosphatase activity [GO:0003998]
A0A3E2UW29	A0A3E2UW29_9CLOT	Iron-sulfur cluster carrier protein	DWZ21_01685	Hungatella hathewayi				PF10609;		IPR019591;IPR027417;IPR033756;	ATP binding [GO:0005524]; ATPase activity [GO:0016887]; iron-sulfur cluster binding [GO:0051536]; metal ion binding [GO:0046872]		ATPase activity [GO:0016887]; ATP binding [GO:0005524]; iron-sulfur cluster binding [GO:0051536]; metal ion binding [GO:0046872]
E4LTM8	E4LTM8_9CLOT	Uncharacterized protein	HMPREF9406_1742	Clostridium sp. HGF2		EFR37790;		PF07355;	TIGR01918;	IPR010187;	oxidoreductase activity, acting on X-H and Y-H to form an X-Y bond, with a disulfide as acceptor [GO:0050485]		oxidoreductase activity, acting on X-H and Y-H to form an X-Y bond, with a disulfide as acceptor [GO:0050485]
A0A2M9MU98	A0A2M9MU98_9BACL	Cu_amine_oxidN1 domain-containing protein	PAEAM_41550	Paenibacillus sp. GM1FR				PF07833;		IPR012854;
A0A0N7GXY4	A0A0N7GXY4_9GAMM	FxsA protein	AOY20_10940	Acinetobacter equi	aei:AOY20_10940;	ALH96003;		PF04186;		IPR007313;	integral component of membrane [GO:0016021]
A0A0E4HA33	A0A0E4HA33_9BACL	Uncharacterized protein	PRIO_3187	Paenibacillus riograndensis SBR5	pri:PRIO_3187;	CQR55590;
A0A398CFU3	A0A398CFU3_9BACL	Uncharacterized protein	D3H35_26635	Cohnella sp. K2E09-144
A0A379JAB1	A0A379JAB1_PSEFL	Uncharacterized protein	NCTC3756_03491	Pseudomonas fluorescens
R7MAX0	R7MAX0_9CLOT	Uncharacterized protein	BN790_00368	Clostridium sp. CAG:813
A0A1H5X502	A0A1H5X502_9BACL	Uncharacterized protein	SAMN02799616_01719	Paenibacillus sp. UNC499MF
A0A1A3H9C2	A0A1A3H9C2_9MYCO	HTH tetR-type domain-containing protein	A5630_16015	Mycolicibacterium mucogenicum		OBJ44640;		PF00440;		IPR009057;IPR001647;	DNA binding [GO:0003677]		DNA binding [GO:0003677]
N8RPX6	N8RPX6_9GAMM	JmjC domain-containing protein	F988_01679	Acinetobacter parvus DSM 16617 = CIP 108168		ENU36182;		PF08007;		IPR003347;IPR039994;
V4PFV6	V4PFV6_9CAUL	Uncharacterized protein	AEAC466_10620	Asticcacaulis sp. AC466		ESQ84190;
A0A6B2R3T7	A0A6B2R3T7_9BURK	Uncharacterized protein	G3I67_10775	Orrella sp. NBD-18
A0A1T4LNE6	A0A1T4LNE6_VIBCI	Uncharacterized protein	SAMN02745782_00659	Vibrio cincinnatiensis DSM 19608
A0A1Q6LDZ0	A0A1Q6LDZ0_9CLOT	Uncharacterized protein	BHW01_05820	Clostridium sp. 27_14
A0A374PHC6	A0A374PHC6_9CLOT	DUF4489 domain-containing protein	DXD79_04280	Hungatella hathewayi				PF14879;		IPR027972;
A0A072Y3I1	A0A072Y3I1_9CLOT	DUF364 domain-containing protein	Z957_p0057	Clostridium sp. K25		KEI06286;		PF04016;		IPR007161;
A0A4R1XX15	A0A4R1XX15_9RHIZ	Uncharacterized protein	EV291_13631	Rhizobium sp. BK068						IPR009045;
A0A1A2RL38	A0A1A2RL38_9MYCO	Uncharacterized protein	A5686_10010	Mycobacterium sp. E2479		OBH52753;
A0A0Q9ZIA1	A0A0Q9ZIA1_9GAMM	Copper resistance protein	AK822_14420	Psychrobacter sp. P11F6		KRG31945;		PF05275;		IPR007939;	cell outer membrane [GO:0009279]; copper ion binding [GO:0005507]; cellular copper ion homeostasis [GO:0006878]	cellular copper ion homeostasis [GO:0006878]	copper ion binding [GO:0005507]
A0A5R9QIH7	A0A5R9QIH7_9PSED	Ubiquinol oxidase subunit 2	cyoA DN820_03385	Pseudomonas nosocomialis				PF00116;PF06481;	TIGR01433;	IPR002429;IPR010514;IPR008972;IPR034227;IPR011759;IPR036257;IPR006333;	integral component of membrane [GO:0016021]; plasma membrane [GO:0005886]; respirasome [GO:0070469]; copper ion binding [GO:0005507]; cytochrome o ubiquinol oxidase activity [GO:0008827]; cytochrome-c oxidase activity [GO:0004129]		copper ion binding [GO:0005507]; cytochrome-c oxidase activity [GO:0004129]; cytochrome o ubiquinol oxidase activity [GO:0008827]
A0A1H2Q8S5	A0A1H2Q8S5_9BACI	Aspartate carbamoyltransferase (EC 2.1.3.2) (Aspartate transcarbamylase) (ATCase)	pyrB SAMN05421781_0194	Marinococcus luteus			UPA00070;UER00116	PF00185;PF02729;	TIGR00670;	IPR006132;IPR006130;IPR036901;IPR002082;IPR006131;	amino acid binding [GO:0016597]; aspartate carbamoyltransferase activity [GO:0004070]; 'de novo' pyrimidine nucleobase biosynthetic process [GO:0006207]; 'de novo' UMP biosynthetic process [GO:0044205]; cellular amino acid metabolic process [GO:0006520]	'de novo' pyrimidine nucleobase biosynthetic process [GO:0006207]; 'de novo' UMP biosynthetic process [GO:0044205]; cellular amino acid metabolic process [GO:0006520]	amino acid binding [GO:0016597]; aspartate carbamoyltransferase activity [GO:0004070]
A0A1R0ZR08	A0A1R0ZR08_9BACL	30S ribosomal protein S1	BK120_30990	Paenibacillus sp. FSL A5-0031				PF00575;		IPR012340;IPR035104;IPR022967;IPR003029;	ribosome [GO:0005840]; nucleic acid binding [GO:0003676]		nucleic acid binding [GO:0003676]
A0A1A7RAL7	A0A1A7RAL7_9GAMM	FxsA protein	A9J31_14690	Acinetobacter gandensis				PF04186;		IPR007313;	integral component of membrane [GO:0016021]
A0A2W5T096	A0A2W5T096_STANO	Amine oxidase (EC 1.4.3.-)	tynA DI549_03330	Starkeya novella (Thiobacillus novellus)				PF01179;PF02727;PF02728;		IPR000269;IPR015798;IPR036460;IPR016182;IPR015800;IPR015802;	aliphatic-amine oxidase activity [GO:0052595]; aminoacetone:oxygen oxidoreductase(deaminating) activity [GO:0052594]; copper ion binding [GO:0005507]; phenethylamine:oxygen oxidoreductase (deaminating) activity [GO:0052596]; primary amine oxidase activity [GO:0008131]; quinone binding [GO:0048038]; tryptamine:oxygen oxidoreductase (deaminating) activity [GO:0052593]; amine metabolic process [GO:0…	amine metabolic process [GO:0009308]	aliphatic-amine oxidase activity [GO:0052595]; aminoacetone:oxygen oxidoreductase(deaminating) activity [GO:0052594]; copper ion binding [GO:0005507]; phenethylamine:oxygen oxidoreductase (deaminating) activity [GO:0052596]; primary amine oxidase activity [GO:0008131]; quinone binding [GO:0048038]; tryptamine:oxygen oxidoreductase (deaminating) activity [GO:0052593]
A0A1B2E4Q3	A0A1B2E4Q3_9BACL	F5/8 type C domain-containing protein	BBD41_21650	Paenibacillus ihbetae	pib:BBD41_21650;	ANY74958;		PF02368;PF02018;PF16332;PF00754;PF07940;		IPR003343;IPR003305;IPR008929;IPR000421;IPR008979;IPR012480;IPR032518;IPR008964;	hydrolase activity, acting on glycosyl bonds [GO:0016798]; lyase activity [GO:0016829]		hydrolase activity, acting on glycosyl bonds [GO:0016798]; lyase activity [GO:0016829]
A0A4S2DGW5	A0A4S2DGW5_9CLOT	Uncharacterized protein	E5347_12705	Clostridium sartagoforme
A0A1V2SB27	A0A1V2SB27_9BACI	HTH cro/C1-type domain-containing protein	BLX87_20780	Bacillus sp. VT-16-64				PF01381;		IPR001387;IPR010982;	DNA binding [GO:0003677]		DNA binding [GO:0003677]
E3BH15	E3BH15_9VIBR	Sugar ABC transporter, periplasmic binding protein, putative	VIBC2010_00305	Vibrio caribbeanicus ATCC BAA-2122		EFP97652;		PF01547;		IPR006059;
A0A2A7Z5Q2	A0A2A7Z5Q2_BACMY	Copper oxidase	CN600_16465 COL41_19250	Bacillus mycoides				PF00394;PF07731;PF07732;		IPR001117;IPR011706;IPR011707;IPR033138;IPR002355;IPR008972;	copper ion binding [GO:0005507]; oxidoreductase activity [GO:0016491]		copper ion binding [GO:0005507]; oxidoreductase activity [GO:0016491]
A0A6I0FAA2	A0A6I0FAA2_9CLOT	Transcriptional regulator	F8154_05390	Alkaliphilus sp. LacV				PF12674;		IPR025868;
A0A098RVI0	A0A098RVI0_9RHIZ	Ribosomal protein L11 methyltransferase (L11 Mtase) (EC 2.1.1.-)	prmA LW14_05450	Rhizobium sp. H41		KGE83915;				IPR004498;IPR029063;	cytoplasm [GO:0005737]; ribosome [GO:0005840]; protein methyltransferase activity [GO:0008276]		protein methyltransferase activity [GO:0008276]
A0A0L1MEC7	A0A0L1MEC7_PSESX	Uncharacterized protein	ACS77_14275	Pseudomonas syringae		KNH26858;
A0A1C9I1N4	A0A1C9I1N4_RHILT	Uncharacterized protein		Rhizobium leguminosarum bv. trifolii
A0A0L6ZEG0	A0A0L6ZEG0_9CLOT	Cupin domain protein	CLHOM_02590	Clostridium homopropionicum DSM 5847		KOA21332;		PF07883;		IPR013096;IPR014710;IPR011051;
A0A378ZPL8	A0A378ZPL8_PANTH	Uncharacterized protein	NCTC11027_05742	Paenibacillus thiaminolyticus (Bacillus thiaminolyticus)						IPR009061;
A0A023DJF3	A0A023DJF3_9BACI	Uncharacterized protein	GCA01S_068_00140	Parageobacillus caldoxylosilyticus NBRC 107762		GAJ41395;
A0A4R0D4R4	A0A4R0D4R4_9GAMM	Lytic transglycosylase	E0H78_01795	Acinetobacter sp. ANC 4641				PF01464;		IPR023346;IPR008939;IPR008258;	periplasmic space [GO:0042597]; hydrolase activity, hydrolyzing O-glycosyl compounds [GO:0004553]		hydrolase activity, hydrolyzing O-glycosyl compounds [GO:0004553]
A0A2K2TV95	A0A2K2TV95_9CLOT	Hydrolase	C0033_11830	Clostridium sp. chh4-2					TIGR01484;	IPR036412;IPR006379;IPR023214;	hydrolase activity [GO:0016787]		hydrolase activity [GO:0016787]
A0A1C5YDE0	A0A1C5YDE0_9CLOT	Uncharacterized protein	SAMEA3545390_00296	uncultured Butyricicoccus sp.
A0A1H0QLC8	A0A1H0QLC8_9CLOT	Uncharacterized protein	SAMN04488529_102419	Clostridium gasigenes
A0A1H2XVM6	A0A1H2XVM6_9BACL	YhgE/Pip N-terminal domain-containing protein	SAMN05518855_1007102	Paenibacillus sp. CF384				PF12051;		IPR022703;	integral component of membrane [GO:0016021]
A0A085VG39	A0A085VG39_PSESX	Class V aminotransferase	IV01_16755	Pseudomonas syringae		KFE54402;		PF00266;		IPR000192;IPR015424;IPR015422;IPR015421;	transaminase activity [GO:0008483]		transaminase activity [GO:0008483]
A0A2M8T8U1	A0A2M8T8U1_9CLOT	ATP phosphoribosyltransferase regulatory subunit	hisZ CUB90_05755	Clostridium sp. CT7			UPA00031;UER00006	PF13393;	TIGR00443;	IPR006195;IPR041715;IPR004516;IPR004517;	cytoplasm [GO:0005737]; transferase activity, transferring glycosyl groups [GO:0016757]; histidine biosynthetic process [GO:0000105]	histidine biosynthetic process [GO:0000105]	transferase activity, transferring glycosyl groups [GO:0016757]
R5EL98	R5EL98_9CLOT	Ion-translocating oxidoreductase complex subunit C (EC 7.-.-.-) (Rnf electron transport complex subunit C)	rnfC BN724_02122	Clostridium sp. CAG:590				PF01512;PF00037;PF13375;PF10531;	TIGR01945;	IPR017896;IPR017900;IPR009051;IPR010208;IPR011538;IPR037225;IPR026902;IPR019554;	plasma membrane [GO:0005886]; 4 iron, 4 sulfur cluster binding [GO:0051539]; electron transfer activity [GO:0009055]; metal ion binding [GO:0046872]		4 iron, 4 sulfur cluster binding [GO:0051539]; electron transfer activity [GO:0009055]; metal ion binding [GO:0046872]
A0A0B4W8X1	A0A0B4W8X1_CLOBO	Uncharacterized protein	T258_3428	Clostridium botulinum Prevot_594		AJD31558;
A0A1C3Y307	A0A1C3Y307_9RHIZ	Transcriptional regulator, HxlR family	GA0061105_105265	Rhizobium aethiopicum				PF01638;		IPR002577;IPR036388;IPR036390;
A0A1I6SK93	A0A1I6SK93_9CAUL	Uncharacterized conserved protein YbaA, DUF1428 family	SAMN05192570_2509	Brevundimonas viscosa				PF07237;		IPR011008;IPR009874;
A0A1X0IMA0	A0A1X0IMA0_MYCRH	Fatty-acid--CoA ligase	BST42_24155	Mycolicibacterium rhodesiae (Mycobacterium rhodesiae)				PF00501;		IPR000873;IPR042099;	ligase activity [GO:0016874]		ligase activity [GO:0016874]
W4CCM4	W4CCM4_9BACL	Uncharacterized protein	C162_07349	Paenibacillus sp. FSL R7-269		ETT53051;				IPR036582;
A0A1E7R572	A0A1E7R572_9GAMM	Glutamate--tRNA ligase (EC 6.1.1.17) (Glutamyl-tRNA synthetase) (GluRS)	gltX BJI46_03470 F4V57_10135	Acinetobacter qingfengensis				PF00749;	TIGR00464;	IPR008925;IPR020751;IPR001412;IPR004527;IPR000924;IPR020058;IPR033910;IPR014729;	cytoplasm [GO:0005737]; ATP binding [GO:0005524]; glutamate-tRNA ligase activity [GO:0004818]; tRNA binding [GO:0000049]; zinc ion binding [GO:0008270]; glutamyl-tRNA aminoacylation [GO:0006424]	glutamyl-tRNA aminoacylation [GO:0006424]	ATP binding [GO:0005524]; glutamate-tRNA ligase activity [GO:0004818]; tRNA binding [GO:0000049]; zinc ion binding [GO:0008270]
A0A1Q8E6J2	A0A1Q8E6J2_9STRE	Uncharacterized protein	BU202_08645	Streptococcus cuniculi
A8RW40	A8RW40_9RHIZ	N-acetylglucosaminyltransferase (Fragment)	nodC	Rhizobium sp. CCBAU 83457						IPR029044;	integral component of membrane [GO:0016021]; transferase activity, transferring glycosyl groups [GO:0016757]		transferase activity, transferring glycosyl groups [GO:0016757]
A0A2K9CKK2	A0A2K9CKK2_9PSED	Uncharacterized protein	CXQ82_13460	Pseudomonas sp. S09G 359						IPR011049;
R7KAM8	R7KAM8_9CLOT	Uncharacterized protein	BN663_00268	Clostridium sp. CAG:451							integral component of membrane [GO:0016021]
A0A0F5ID40	A0A0F5ID40_9BACI	Germination (Cortex hydrolysis) and sporulation protein GerM	QY95_01623	Quasibacillus thermotolerans		KKB43378;		PF10646;		IPR019606;
A0A0P9FH00	A0A0P9FH00_9BACL	Uncharacterized protein	QJ48_27695	Paenibacillus sp. A3		KPV56452;
A0A1X0E2E3	A0A1X0E2E3_9MYCO	Uncharacterized protein	BST28_14120	Mycolicibacter kumamotonensis
A0A1M6GW98	A0A1M6GW98_9CLOT	SMI1 / KNR4 family (SUKH-1)	SAMN02745163_01408	Clostridium cavendishii DSM 21758				PF09346;		IPR018958;IPR037883;
A0A2B8J1T0	A0A2B8J1T0_BACME	Deaminase	CN918_24960	Bacillus megaterium				PF07969;		IPR013108;IPR011059;IPR032466;	hydrolase activity, acting on carbon-nitrogen (but not peptide) bonds [GO:0016810]		hydrolase activity, acting on carbon-nitrogen (but not peptide) bonds [GO:0016810]
A0A1N6TZ84	A0A1N6TZ84_9RHIZ	EamA-like transporter family protein	SAMN05880590_105272	Rhizobium sp. RU35A				PF00892;		IPR000620;IPR000390;	integral component of membrane [GO:0016021]; plasma membrane [GO:0005886]; lipid metabolic process [GO:0006629]	lipid metabolic process [GO:0006629]
A0A6A9NA22	A0A6A9NA22_VIBCL	Uncharacterized protein	GM708_08300	Vibrio cholerae
A0A009G4Y9	A0A009G4Y9_ACIBA	Integrase core domain protein (Fragment)	J517_4464	Acinetobacter baumannii 118362		EXA74962;		PF00665;		IPR001584;IPR012337;IPR036397;	nucleic acid binding [GO:0003676]; DNA integration [GO:0015074]	DNA integration [GO:0015074]	nucleic acid binding [GO:0003676]
A0A3N9PCP8	A0A3N9PCP8_9BACL	Uncharacterized protein	EH198_02915	Paenibacillus sp. 7197
X0SI56	X0SI56_9BACI	Uncharacterized protein	BTS2_0541	Bacillus sp. TS-2		GAF63650;		PF05065;	TIGR01554;	IPR024455;
A0A4U2ZZI7	A0A4U2ZZI7_BACMY	Uncharacterized protein	FC701_27375	Bacillus mycoides
A0A198XR46	A0A198XR46_MORCA	Uncharacterized protein	AO365_1272	Moraxella catarrhalis (Branhamella catarrhalis)		OAV35562;
A0A0H3MZ07	A0A0H3MZ07_STRS4	Haloacid dehalogenase-like hydrolase	SSUBM407_0786	Streptococcus suis (strain BM407)	ssb:SSUBM407_0786;	CAZ55618;		PF13419;		IPR036412;IPR041492;IPR023214;	hydrolase activity [GO:0016787]		hydrolase activity [GO:0016787]
G5IHB6	G5IHB6_9CLOT	Abasic site processing protein (EC 3.4.-.-)	HMPREF9473_02894	Hungatella hathewayi WAL-18680		EHI59187;		PF02586;		IPR003738;IPR036590;	peptidase activity [GO:0008233]; single-stranded DNA binding [GO:0003697]; cellular response to DNA damage stimulus [GO:0006974]; protein-DNA covalent cross-linking [GO:0018142]	cellular response to DNA damage stimulus [GO:0006974]; protein-DNA covalent cross-linking [GO:0018142]	peptidase activity [GO:0008233]; single-stranded DNA binding [GO:0003697]
A0A075SI85	A0A075SI85_STRSU	Histidine kinase (EC 2.7.13.3)	ID09_03325	Streptococcus suis 6407		AIG43121;		PF02518;PF00512;PF00989;	TIGR00229;	IPR003660;IPR003594;IPR036890;IPR005467;IPR003661;IPR036097;IPR000014;IPR035965;IPR013767;IPR004358;	integral component of membrane [GO:0016021]; phosphorelay sensor kinase activity [GO:0000155]; regulation of transcription, DNA-templated [GO:0006355]	regulation of transcription, DNA-templated [GO:0006355]	phosphorelay sensor kinase activity [GO:0000155]
A0A1C5SHP1	A0A1C5SHP1_9CLOT	Phage integrase family	SAMEA3545325_01600	uncultured Clostridium sp.						IPR011010;IPR013762;	DNA binding [GO:0003677]; DNA integration [GO:0015074]; DNA recombination [GO:0006310]	DNA integration [GO:0015074]; DNA recombination [GO:0006310]	DNA binding [GO:0003677]
A0A2S7VVL8	A0A2S7VVL8_PHOAN	Metal ion permease	BTO08_01415	Photobacterium angustum				PF03773;		IPR005524;	integral component of membrane [GO:0016021]; plasma membrane [GO:0005886]
A6CQG3	A6CQG3_9BACI	Uncharacterized protein	BSG1_13351	Bacillus sp. SG-1		EDL63895;
A0A235ATB3	A0A235ATB3_9RHIZ	Pectin lyase fold/virulence factor domain-containing protein	AMK08_CH101244	Rhizobium sp. N4311				PF13229;	TIGR03807;TIGR03808;	IPR039448;IPR022388;IPR022444;IPR006626;IPR012334;IPR011050;IPR006311;	lyase activity [GO:0016829]		lyase activity [GO:0016829]
H3SB35	H3SB35_9BACL	Uncharacterized protein	PDENDC454_03600	Paenibacillus dendritiformis C454		EHQ63768;
A0A5C7WUZ1	A0A5C7WUZ1_9MYCO	Uncharacterized protein	E6Q56_04450	Mycobacterium sp.
A0A6B8RNV2	A0A6B8RNV2_9BACL	Uncharacterized protein	EHS13_25510	Paenibacillus psychroresistens	ppsc:EHS13_25510;
A0A1A2URW5	A0A1A2URW5_9MYCO	Uncharacterized protein	A5678_12225	Mycobacterium sp. E2733		OBH90967;
A0A1J9U2U1	A0A1J9U2U1_9BACI	Uncharacterized protein	BAU28_18930	Bacillus paramycoides
A0A1C9I0Z9	A0A1C9I0Z9_RHILT	Uncharacterized protein		Rhizobium leguminosarum bv. trifolii
A0A5Y3MRC3	A0A5Y3MRC3_SALER	Uncharacterized protein	DN310_04175	Salmonella enterica subsp. salamae
A0A3T9SDN8	A0A3T9SDN8_SALET	Deleted.
A0A2V2ABZ4	A0A2V2ABZ4_PSYIM	Catalase (EC 1.11.1.6)	C8D84_101400	Psychrobacter immobilis				PF00199;PF06628;		IPR018028;IPR040333;IPR024708;IPR024711;IPR011614;IPR037060;IPR010582;IPR020835;	catalase activity [GO:0004096]; heme binding [GO:0020037]; metal ion binding [GO:0046872]; hydrogen peroxide catabolic process [GO:0042744]; response to oxidative stress [GO:0006979]	hydrogen peroxide catabolic process [GO:0042744]; response to oxidative stress [GO:0006979]	catalase activity [GO:0004096]; heme binding [GO:0020037]; metal ion binding [GO:0046872]
A0A1H0FJS8	A0A1H0FJS8_HALAD	Siderophore synthetase component	SAMN05421677_10233	Halobacillus aidingensis				PF06276;PF04183;		IPR007310;IPR022770;IPR037455;	siderophore biosynthetic process [GO:0019290]	siderophore biosynthetic process [GO:0019290]
A0A3R6WDK4	A0A3R6WDK4_9CLOT	Precorrin-6y C5,15-methyltransferase (Decarboxylating) subunit CbiE	cbiE DWX10_02675	Clostridium sp. AF18-27			UPA00148	PF00590;	TIGR02467;TIGR02469;	IPR000878;IPR035996;IPR014777;IPR012818;IPR014008;IPR029063;	protein methyltransferase activity [GO:0008276]; cobalamin biosynthetic process [GO:0009236]	cobalamin biosynthetic process [GO:0009236]	protein methyltransferase activity [GO:0008276]
A0A0I3KRN3	A0A0I3KRN3_SHISO	Fructose-1,6-bisphosphatase	glpX SAMEA3891730_01537	Shigella sonnei		CSK48378;CSM73221;		PF03320;	TIGR00330;	IPR004464;	fructose 1,6-bisphosphate 1-phosphatase activity [GO:0042132]; metal ion binding [GO:0046872]; gluconeogenesis [GO:0006094]; glycerol metabolic process [GO:0006071]	gluconeogenesis [GO:0006094]; glycerol metabolic process [GO:0006071]	fructose 1,6-bisphosphate 1-phosphatase activity [GO:0042132]; metal ion binding [GO:0046872]
A0A0R3BEV8	A0A0R3BEV8_9PSED	Uncharacterized protein	DJ028_01430 TU80_07215	Pseudomonas veronii		KRP81163;
A0A0K9GWK9	A0A0K9GWK9_9BACI	Histidine triad (HIT) protein	AC625_16945	Peribacillus loiseleuriae		KMY51008;		PF01230;		IPR001310;IPR011146;IPR036265;	catalytic activity [GO:0003824]		catalytic activity [GO:0003824]
A0A377K763	A0A377K763_ECOLX	Translation initiation factor Sui1	yciH NCTC9075_03748	Escherichia coli				PF01253;		IPR001950;IPR005872;IPR036877;	translation initiation factor activity [GO:0003743]		translation initiation factor activity [GO:0003743]
A0A0N1MYT9	A0A0N1MYT9_9BACI	Band_7_1 domain-containing protein	AFL42_12430	Oceanobacillus caeni		KPH73480;		PF13421;		IPR036013;IPR033880;
A0A5N7YJU2	A0A5N7YJU2_9RHIZ	C-factor (Fragment)	E2577_13290	Starkeya sp.						IPR036291;
A0A0G3IUW9	A0A0G3IUW9_9MYCO	UDP-galactopyranose mutase	AB431_28120	Mycobacterium sp. EPa45	mye:AB431_28120;	AKK29907;		PF03275;	TIGR00031;	IPR004379;IPR015899;	UDP-galactopyranose mutase activity [GO:0008767]		UDP-galactopyranose mutase activity [GO:0008767]
A0A167AND6	A0A167AND6_9BURK	Deleted.
A0A367REL3	A0A367REL3_9NOSO	Deleted.
A0A353JZU9	A0A353JZU9_9CLOT	Uncharacterized protein	DCY71_01580 DD421_06595 DDW58_05890 DDX02_04280 DEF85_01060 DHW76_07330	Clostridiaceae bacterium							integral component of membrane [GO:0016021]
R6FY53	R6FY53_9CLOT	DUF2344 domain-containing protein	BN542_02188	Clostridium sp. CAG:221				PF10105;	TIGR03936;	IPR018768;
A0A2A8V8I1	A0A2A8V8I1_9BACI	N-ethylammeline chlorohydrolase (Fragment)	CN378_14610	Bacillus sp. AFS015802						IPR011059;	hydrolase activity, acting on carbon-nitrogen (but not peptide) bonds [GO:0016810]		hydrolase activity, acting on carbon-nitrogen (but not peptide) bonds [GO:0016810]
R6HD82	R6HD82_9CLOT	Transcription termination factor Rho (EC 3.6.4.-) (ATP-dependent helicase Rho)	rho BN717_00068	Clostridium sp. CAG:575				PF00006;PF07498;PF07497;	TIGR00767;	IPR003593;IPR000194;IPR011129;IPR012340;IPR027417;IPR041703;IPR011112;IPR036269;IPR011113;IPR004665;	ATP binding [GO:0005524]; helicase activity [GO:0004386]; RNA binding [GO:0003723]; RNA-dependent ATPase activity [GO:0008186]; DNA-templated transcription, termination [GO:0006353]	DNA-templated transcription, termination [GO:0006353]	ATP binding [GO:0005524]; helicase activity [GO:0004386]; RNA binding [GO:0003723]; RNA-dependent ATPase activity [GO:0008186]
A0A2S9EXA1	A0A2S9EXA1_9PSED	OmpA-like domain-containing protein	CQZ99_05110	Pseudomonas poae				PF00691;PF12849;		IPR006665;IPR036737;IPR024370;	membrane [GO:0016020]
F4QRN6	F4QRN6_9CAUL	Uncharacterized protein	ABI_31770	Asticcacaulis biprosthecum C19		EGF90162;					integral component of membrane [GO:0016021]
A0A1D7QWA6	A0A1D7QWA6_9BACI	ComK regulator	BBEV_1933	Bacillus beveridgei	bbev:BBEV_1933;	AOM83294;		PF06133;		IPR010368;IPR023378;
A0A0V8JLN7	A0A0V8JLN7_9BACI	50S ribosomal protein L9	rplI AS180_10295	Bacillus sp. SGD-V-76		KSU87982;		PF03948;PF01281;	TIGR00158;	IPR000244;IPR009027;IPR020594;IPR020069;IPR036791;IPR020070;IPR036935;	ribosome [GO:0005840]; rRNA binding [GO:0019843]; structural constituent of ribosome [GO:0003735]; translation [GO:0006412]	translation [GO:0006412]	rRNA binding [GO:0019843]; structural constituent of ribosome [GO:0003735]
A0A1C6EHD3	A0A1C6EHD3_9CLOT	UPF0291 protein SAMEA3545387_01998	SAMEA3545387_01998	uncultured Clostridium sp.				PF05979;		IPR009242;	cytoplasm [GO:0005737]
A0A235ICE1	A0A235ICE1_9NOSO	Uncharacterized protein	CDG76_12425	Nostoc sp. 'Peltigera membranacea cyanobiont' 210A				PF07366;		IPR009959;IPR032710;	polyketide metabolic process [GO:0030638]	polyketide metabolic process [GO:0030638]
A0A241UWW3	A0A241UWW3_9GAMM	Uncharacterized protein	B9T36_14535	Acinetobacter sp. ANC 4204
X8C122	X8C122_MYCXE	Putative transposase	I552_1053	Mycobacterium xenopi 3993		EUA50117;
D5AJX5	D5AJX5_STRGZ	Uncharacterized protein	SSGZ1_1684	Streptococcus suis (strain GZ1)	ssw:SSGZ1_1684;	ADE32140;					integral component of membrane [GO:0016021]
A0A417YMY4	A0A417YMY4_9BACI	Uncharacterized protein	D1B31_19300	Neobacillus notoginsengisoli				PF06527;		IPR009492;
A0A1Q6LMS6	A0A1Q6LMS6_9CLOT	Uncharacterized protein	BHW08_07710	Clostridium sp. CAG:12237_41				PF09479;PF13306;	TIGR02543;	IPR013378;IPR042229;IPR026906;IPR032675;	extracellular region [GO:0005576]; integral component of membrane [GO:0016021]
A0A345CFA0	A0A345CFA0_9ENTR	Magnesium-transporting ATPase, P-type 1 (EC 7.2.2.14) (Mg(2+) transport ATPase, P-type 1)	mgtA DVA44_21345	Leclercia sp. W17	lee:DVA44_21345;			PF00689;PF00690;	TIGR01524;TIGR01494;	IPR006068;IPR004014;IPR023299;IPR018303;IPR023298;IPR008250;IPR036412;IPR023214;IPR006415;IPR001757;	integral component of membrane [GO:0016021]; plasma membrane [GO:0005886]; ATP binding [GO:0005524]; hydrolase activity [GO:0016787]; magnesium transmembrane transporter activity, phosphorylative mechanism [GO:0015444]; metal ion binding [GO:0046872]		ATP binding [GO:0005524]; hydrolase activity [GO:0016787]; magnesium transmembrane transporter activity, phosphorylative mechanism [GO:0015444]; metal ion binding [GO:0046872]
A0A0G8EIZ1	A0A0G8EIZ1_BACCE	Glyco_trans_2-like domain-containing protein	B4080_5769	Bacillus cereus		KLA23497;		PF00535;		IPR001173;IPR029044;
A0A1E2WCQ2	A0A1E2WCQ2_9NOSO	Non-ribosomal peptide synthetase	A4S05_02060	Nostoc sp. KVJ20		ODG96161;		PF00501;PF13193;PF00668;PF00550;	TIGR01733;TIGR01720;	IPR010071;IPR036736;IPR025110;IPR020845;IPR000873;IPR042099;IPR023213;IPR001242;IPR010060;IPR020806;IPR009081;IPR006162;	catalytic activity [GO:0003824]; phosphopantetheine binding [GO:0031177]		catalytic activity [GO:0003824]; phosphopantetheine binding [GO:0031177]
A0A6B4BPZ6	A0A6B4BPZ6_CLOBO	Deleted.
A0A4P7ZYT5	A0A4P7ZYT5_CLOTY	Uncharacterized protein	EZN00_00639	Clostridium tyrobutyricum
A0A2S8KET6	A0A2S8KET6_9MYCO	Uncharacterized protein	C6A82_23585	Mycobacterium sp. ITM-2016-00318				PF05719;		IPR008628;	phosphatidylinositol-4-phosphate binding [GO:0070273]		phosphatidylinositol-4-phosphate binding [GO:0070273]
A0A061QCS3	A0A061QCS3_9VIBR	Adenine DNA glycosylase (EC 3.2.2.31)	JCM19052_5707	Vibrio sp. JCM 19052		GAK25016;		PF10576;PF00633;PF00730;PF14815;	TIGR01084;	IPR005760;IPR011257;IPR004036;IPR003651;IPR004035;IPR003265;IPR000445;IPR023170;IPR029119;IPR015797;	4 iron, 4 sulfur cluster binding [GO:0051539]; DNA binding [GO:0003677]; DNA N-glycosylase activity [GO:0019104]; metal ion binding [GO:0046872]; base-excision repair [GO:0006284]	base-excision repair [GO:0006284]	4 iron, 4 sulfur cluster binding [GO:0051539]; DNA binding [GO:0003677]; DNA N-glycosylase activity [GO:0019104]; metal ion binding [GO:0046872]
A0A4Y6URZ9	A0A4Y6URZ9_9BACL	DUF4065 domain-containing protein	FFV09_00920	Saccharibacillus brassicae	saca:FFV09_00920;			PF13274;PF15731;	TIGR03830;	IPR001387;IPR025272;IPR010982;IPR022452;IPR032758;	DNA binding [GO:0003677]		DNA binding [GO:0003677]
A0A1J5WT59	A0A1J5WT59_9BACI	LysR family transcriptional regulator	BLL41_15050	Bacillus sp. FMQ74				PF00126;PF03466;		IPR005119;IPR000847;IPR036388;IPR036390;	DNA-binding transcription factor activity [GO:0003700]		DNA-binding transcription factor activity [GO:0003700]
A0A0C1ZER0	A0A0C1ZER0_PSEFL	Uncharacterized protein	QS95_27470	Pseudomonas fluorescens		KIF55580;					integral component of membrane [GO:0016021]
A0A0A2URK5	A0A0A2URK5_9BACI	Ethanolamine utilization protein EutH	N780_04075	Pontibacillus chungwhensis BH030062		KGP90579;		PF04346;		IPR007441;	integral component of membrane [GO:0016021]; ethanolamine transmembrane transporter activity [GO:0034228]		ethanolamine transmembrane transporter activity [GO:0034228]
A0A150M2M2	A0A150M2M2_9BACI	CCA-adding enzyme (EC 2.7.7.72) (CCA tRNA nucleotidyltransferase) (tRNA CCA-pyrophosphorylase) (tRNA adenylyl-/cytidylyl- transferase) (tRNA nucleotidyltransferase) (tRNA-NT)	cca B4168_1249	Anoxybacillus flavithermus		KYD18492;		PF01743;PF12627;PF13735;		IPR032810;IPR023068;IPR043519;IPR002646;IPR032828;	ATP binding [GO:0005524]; ATP:3'-cytidine-cytidine-tRNA adenylyltransferase activity [GO:0052929]; CTP:3'-cytidine-tRNA cytidylyltransferase activity [GO:0052928]; CTP:tRNA cytidylyltransferase activity [GO:0052927]; magnesium ion binding [GO:0000287]; tRNA binding [GO:0000049]; tRNA cytidylyltransferase activity [GO:0016437]; RNA repair [GO:0042245]; tRNA 3'-terminal CCA addition [GO:0001680]	RNA repair [GO:0042245]; tRNA 3'-terminal CCA addition [GO:0001680]	ATP:3'-cytidine-cytidine-tRNA adenylyltransferase activity [GO:0052929]; ATP binding [GO:0005524]; CTP:3'-cytidine-tRNA cytidylyltransferase activity [GO:0052928]; CTP:tRNA cytidylyltransferase activity [GO:0052927]; magnesium ion binding [GO:0000287]; tRNA binding [GO:0000049]; tRNA cytidylyltransferase activity [GO:0016437]
A0A2T3LBG4	A0A2T3LBG4_9GAMM	Copper-binding protein	C9J47_09000	Photobacterium indicum						IPR008972;
R7BAJ3	R7BAJ3_9CLOT	Gamma-glutamyl phosphate reductase (GPR) (EC 1.2.1.41) (Glutamate-5-semialdehyde dehydrogenase) (Glutamyl-gamma-semialdehyde dehydrogenase) (GSA dehydrogenase)	proA BN684_00384	Clostridium sp. CAG:505			UPA00098;UER00360	PF00171;	TIGR00407;	IPR016161;IPR016163;IPR016162;IPR015590;IPR020593;IPR012134;IPR000965;	cytoplasm [GO:0005737]; glutamate-5-semialdehyde dehydrogenase activity [GO:0004350]; NADP binding [GO:0050661]; L-proline biosynthetic process [GO:0055129]	L-proline biosynthetic process [GO:0055129]	glutamate-5-semialdehyde dehydrogenase activity [GO:0004350]; NADP binding [GO:0050661]
A0A514V7K2	A0A514V7K2_9ENTR	Uncharacterized protein	ES815_02170	Leclercia adecarboxylata
Q3ZK44	Q3ZK44_9LACT	EpsH	epsH	Lactococcus lactis							integral component of membrane [GO:0016021]
A0A174FKA4	A0A174FKA4_9CLOT	RNA-binding S1 domain-containing protein	yhgF ERS852471_01687	Clostridium disporicum				PF17674;PF00575;PF09371;PF16921;		IPR041692;IPR012340;IPR012337;IPR010994;IPR022967;IPR003029;IPR044146;IPR023323;IPR023319;IPR018974;IPR032639;IPR006641;IPR037027;	nucleic acid binding [GO:0003676]; nucleobase-containing compound metabolic process [GO:0006139]	nucleobase-containing compound metabolic process [GO:0006139]	nucleic acid binding [GO:0003676]
A0A0H3E6X0	A0A0H3E6X0_BACA1	Spore germination receptor subunit	BATR1942_20535	Bacillus atrophaeus (strain 1942)	bae:BATR1942_20535;	ADP35022;		PF05504;	TIGR02887;	IPR008844;IPR038501;	membrane [GO:0016020]; spore germination [GO:0009847]	spore germination [GO:0009847]
A0A0M3QGM4	A0A0M3QGM4_9DELT	Response regulator receiver domain/Rubrerythrin	DSOUD_3535	Desulfuromonas soudanensis	des:DSOUD_3535;	ALC18249;		PF00072;		IPR011006;IPR012347;IPR009078;IPR001789;	phosphorelay signal transduction system [GO:0000160]	phosphorelay signal transduction system [GO:0000160]
A0A3S5I5Z0	A0A3S5I5Z0_9GAMM	Histidine kinase (EC 2.7.13.3)	phoR ELR70_21920	Pseudoalteromonas sp. R3				PF02518;PF00512;PF11808;	TIGR02966;	IPR003594;IPR036890;IPR005467;IPR003661;IPR036097;IPR035965;IPR021766;IPR004358;IPR014310;	integral component of membrane [GO:0016021]; phosphoprotein phosphatase activity [GO:0004721]; phosphorelay sensor kinase activity [GO:0000155]		phosphoprotein phosphatase activity [GO:0004721]; phosphorelay sensor kinase activity [GO:0000155]
A0A4U1JZK9	A0A4U1JZK9_9RHIZ	Deleted.
A0A2A4UEI9	A0A2A4UEI9_9GAMM	Type II secretion system protein GspI	gspI COB51_10480	Moraxellaceae bacterium				PF07963;PF02501;	TIGR01707;TIGR02532;	IPR012902;IPR003413;IPR010052;	integral component of membrane [GO:0016021]; plasma membrane [GO:0005886]; type II protein secretion system complex [GO:0015627]; protein secretion by the type II secretion system [GO:0015628]	protein secretion by the type II secretion system [GO:0015628]
A0A0L1NM66	A0A0L1NM66_BACTU	Putative glycosyltransferase EpsF (EC 2.4.-.-)	epsF_2 BTGOE7_29990	Bacillus thuringiensis		KNH41776;KOO65609;OFD07151;		PF13439;PF00534;		IPR001296;IPR028098;	transferase activity, transferring glycosyl groups [GO:0016757]		transferase activity, transferring glycosyl groups [GO:0016757]
A0A2L1U7I4	A0A2L1U7I4_9BACL	DNA polymerase IV (Pol IV) (EC 2.7.7.7)	dinB2_3 dinB ERICIII_04895	Paenibacillus larvae subsp. larvae				PF00817;PF11799;		IPR043502;IPR036775;IPR017961;IPR022880;IPR043128;IPR001126;	cytoplasm [GO:0005737]; damaged DNA binding [GO:0003684]; DNA-directed DNA polymerase activity [GO:0003887]; magnesium ion binding [GO:0000287]; DNA repair [GO:0006281]; DNA-dependent DNA replication [GO:0006261]	DNA-dependent DNA replication [GO:0006261]; DNA repair [GO:0006281]	damaged DNA binding [GO:0003684]; DNA-directed DNA polymerase activity [GO:0003887]; magnesium ion binding [GO:0000287]
A0A0T6DQS5	A0A0T6DQS5_9GAMM	60 kDa chaperonin (GroEL protein) (Protein Cpn60)	groEL groL AS194_09155	Psychrobacter piscatorii		KRU22304;		PF00118;	TIGR02348;	IPR018370;IPR001844;IPR002423;IPR027409;IPR027413;IPR027410;	cytoplasm [GO:0005737]; ATP binding [GO:0005524]; unfolded protein binding [GO:0051082]; protein refolding [GO:0042026]	protein refolding [GO:0042026]	ATP binding [GO:0005524]; unfolded protein binding [GO:0051082]
A0A0U5JHM0	A0A0U5JHM0_9CLOT	DUF815 domain-containing protein	BN3456_02219	Clostridium sp. C105KSO13				PF05673;		IPR008533;IPR027417;
A0A4Q4AQA0	A0A4Q4AQA0_9BURK	Uncharacterized protein	EON54_12465	Alcaligenaceae bacterium
A0A1X0BNV2	A0A1X0BNV2_9MYCO	Steroid delta-isomerase	BST21_20195	Mycolicibacterium celeriflavum				PF02136;		IPR002075;IPR032710;	isomerase activity [GO:0016853]		isomerase activity [GO:0016853]
A0A2J4VM31	A0A2J4VM31_9ENTR	Permease (Fragment)	CWN68_09595	Klebsiella michiganensis				PF00860;		IPR006043;	integral component of membrane [GO:0016021]; transmembrane transporter activity [GO:0022857]		transmembrane transporter activity [GO:0022857]
A0A4Q1B0Y4	A0A4Q1B0Y4_9STAP	Response regulator transcription factor	ER639_05900	Macrococcus sp. DPC7161				PF00072;PF00486;		IPR011006;IPR001867;IPR016032;IPR001789;IPR039420;IPR036388;	DNA binding [GO:0003677]; phosphorelay signal transduction system [GO:0000160]; regulation of transcription, DNA-templated [GO:0006355]	phosphorelay signal transduction system [GO:0000160]; regulation of transcription, DNA-templated [GO:0006355]	DNA binding [GO:0003677]
A0A1M6KF06	A0A1M6KF06_9CLOT	GMP synthase [glutamine-hydrolyzing] (EC 6.3.5.2) (GMP synthetase) (Glutamine amidotransferase)	guaA SAMN02745248_00445	Hathewaya proteolytica DSM 3090			UPA00189;UER00296	PF00117;PF00958;	TIGR00884;TIGR00888;	IPR029062;IPR017926;IPR001674;IPR004739;IPR022955;IPR025777;IPR014729;	ATP binding [GO:0005524]; GMP synthase (glutamine-hydrolyzing) activity [GO:0003922]; pyrophosphatase activity [GO:0016462]; glutamine metabolic process [GO:0006541]	glutamine metabolic process [GO:0006541]	ATP binding [GO:0005524]; GMP synthase (glutamine-hydrolyzing) activity [GO:0003922]; pyrophosphatase activity [GO:0016462]
A0A5P2EZW9	A0A5P2EZW9_9CLOT	[FeFe] hydrogenase H-cluster maturation GTPase HydF	hydF F3K33_16520	Clostridium diolis	cdy:F3K33_16520;			PF18128;PF18133;PF01926;	TIGR03918;TIGR00231;	IPR023873;IPR006073;IPR041606;IPR040644;IPR027417;IPR005225;	GTP binding [GO:0005525]		GTP binding [GO:0005525]
A0A2A9DCY5	A0A2A9DCY5_9PSED	Glycosyltransferase involved in cell wall biosynthesis	ATH90_3286	Pseudomonas lurida				PF00535;		IPR001173;IPR029044;	plasma membrane [GO:0005886]; transferase activity [GO:0016740]		transferase activity [GO:0016740]
A0A1H6V026	A0A1H6V026_9PSED	4-hydroxy-tetrahydrodipicolinate reductase	SAMN05216201_103219	Pseudomonas linyingensis				PF05173;PF01113;		IPR022663;IPR000846;IPR023940;IPR036291;	4-hydroxy-tetrahydrodipicolinate reductase [GO:0008839]; diaminopimelate biosynthetic process [GO:0019877]; lysine biosynthetic process via diaminopimelate [GO:0009089]	diaminopimelate biosynthetic process [GO:0019877]; lysine biosynthetic process via diaminopimelate [GO:0009089]	4-hydroxy-tetrahydrodipicolinate reductase [GO:0008839]
A0A0A8XGN9	A0A0A8XGN9_ACICA	Uncharacterized protein	P23_2309	Acinetobacter calcoaceticus		GAM31789;KUM12877;		PF08279;PF13280;		IPR013196;IPR036388;IPR036390;IPR026881;
A0A5C1FP60	A0A5C1FP60_9BACI	ABC transporter permease	DN407_30435	Bacillus sp. JAS24-2				PF02687;		IPR027022;IPR003838;	integral component of membrane [GO:0016021]; plasma membrane [GO:0005886]; transmembrane transport [GO:0055085]	transmembrane transport [GO:0055085]
A0A0M3GMS3	A0A0M3GMS3_9RHIZ	LacI family transcriptional regulator	RPHASCH2410_CH12005	Rhizobium phaseoli Ch24-10		KKZ87488;		PF00356;		IPR000843;IPR010982;IPR028082;	DNA binding [GO:0003677]; regulation of transcription, DNA-templated [GO:0006355]	regulation of transcription, DNA-templated [GO:0006355]	DNA binding [GO:0003677]
A0A4P7ZYW7	A0A4P7ZYW7_CLOTY	Pyruvate-flavodoxin oxidoreductase	nifJ_2 EZN00_00669	Clostridium tyrobutyricum				PF10371;PF12838;PF17147;PF01558;PF01855;PF02775;	TIGR02176;	IPR017896;IPR017900;IPR033412;IPR037112;IPR019456;IPR019752;IPR002880;IPR011895;IPR002869;IPR029061;IPR011766;IPR009014;	4 iron, 4 sulfur cluster binding [GO:0051539]; iron ion binding [GO:0005506]; oxidoreductase activity, acting on the aldehyde or oxo group of donors [GO:0016903]; thiamine pyrophosphate binding [GO:0030976]; electron transport chain [GO:0022900]	electron transport chain [GO:0022900]	4 iron, 4 sulfur cluster binding [GO:0051539]; iron ion binding [GO:0005506]; oxidoreductase activity, acting on the aldehyde or oxo group of donors [GO:0016903]; thiamine pyrophosphate binding [GO:0030976]
A0A1C5L652	A0A1C5L652_9CLOT	Copper-sensitive operon repressor	csoR SAMEA3545337_00169	uncultured Clostridium sp.				PF02583;		IPR003735;IPR038390;	DNA binding [GO:0003677]; metal ion binding [GO:0046872]; regulation of transcription, DNA-templated [GO:0006355]	regulation of transcription, DNA-templated [GO:0006355]	DNA binding [GO:0003677]; metal ion binding [GO:0046872]
A0A221MAT9	A0A221MAT9_9BACI	Glycerol-3-phosphate dehydrogenase (EC 1.1.5.3)	CFK40_06855	Virgibacillus necropolis	vne:CFK40_06855;		UPA00618;UER00674	PF01266;PF16901;		IPR031656;IPR038299;IPR006076;IPR036188;IPR000447;	glycerol-3-phosphate dehydrogenase complex [GO:0009331]; sn-glycerol-3-phosphate:ubiquinone-8 oxidoreductase activity [GO:0052591]; glycerol catabolic process [GO:0019563]; glycerol-3-phosphate metabolic process [GO:0006072]	glycerol-3-phosphate metabolic process [GO:0006072]; glycerol catabolic process [GO:0019563]	sn-glycerol-3-phosphate:ubiquinone-8 oxidoreductase activity [GO:0052591]
A0A0Q9K0F0	A0A0Q9K0F0_9MYCO	DNA-3-methyladenine glycosylase	ASG82_24475	Mycobacterium sp. Soil538		KRE30690;		PF02805;PF06029;PF12833;		IPR035451;IPR004026;IPR010316;IPR037046;IPR011257;IPR003265;IPR009057;IPR018060;IPR023170;	DNA-binding transcription factor activity [GO:0003700]; methyltransferase activity [GO:0008168]; sequence-specific DNA binding [GO:0043565]; zinc ion binding [GO:0008270]; base-excision repair [GO:0006284]; methylation [GO:0032259]	base-excision repair [GO:0006284]; methylation [GO:0032259]	DNA-binding transcription factor activity [GO:0003700]; methyltransferase activity [GO:0008168]; sequence-specific DNA binding [GO:0043565]; zinc ion binding [GO:0008270]
A0A4R3MS31	A0A4R3MS31_9BACI	Biotin transporter	EDD68_11911	Melghiribacillus thermohalophilus				PF02632;		IPR003784;	integral component of membrane [GO:0016021]; plasma membrane [GO:0005886]; biotin transmembrane transporter activity [GO:0015225]		biotin transmembrane transporter activity [GO:0015225]
A0A1X7K7F4	A0A1X7K7F4_9CORY	Polyphosphate:nucleotide phosphotransferase, PPK2 family	SAMN06295981_2315	Corynebacterium pollutisoli				PF03976;	TIGR03709;	IPR027417;IPR016898;IPR022300;IPR022488;	kinase activity [GO:0016301]; phosphotransferase activity, phosphate group as acceptor [GO:0016776]; polyphosphate metabolic process [GO:0006797]	polyphosphate metabolic process [GO:0006797]	kinase activity [GO:0016301]; phosphotransferase activity, phosphate group as acceptor [GO:0016776]
A0A2J8GW64	A0A2J8GW64_VIBDI	Phage portal protein	C1M56_03005	Vibrio diazotrophicus				PF04860;	TIGR01540;	IPR006944;IPR006430;
A0A3Q9I6J3	A0A3Q9I6J3_9BACL	Formylglycine-generating enzyme family protein	EI981_04710	Paenibacillus lutimineralis	plut:EI981_04710;			PF03781;		IPR016187;IPR005532;IPR042095;
A0A084JBP4	A0A084JBP4_9CLOT	Radical SAM protein	IO99_09865	Clostridium sulfidigenes		KEZ86378;		PF04055;PF16199;		IPR039661;IPR034687;IPR006638;IPR032432;IPR007197;IPR023404;	4 iron, 4 sulfur cluster binding [GO:0051539]; metal ion binding [GO:0046872]; transferase activity, transferring acyl groups [GO:0016746]; tRNA binding [GO:0000049]		4 iron, 4 sulfur cluster binding [GO:0051539]; metal ion binding [GO:0046872]; transferase activity, transferring acyl groups [GO:0016746]; tRNA binding [GO:0000049]
A0A4Q7N7H3	A0A4Q7N7H3_9BURK	Putative MFS family arabinose efflux permease	EV675_4631	Pigmentiphaga kullae				PF07690;		IPR011701;IPR020846;IPR036259;	integral component of membrane [GO:0016021]; transmembrane transporter activity [GO:0022857]		transmembrane transporter activity [GO:0022857]
A0A0A2UU38	A0A0A2UU38_9BACL	HTH araC/xylS-type domain-containing protein	P364_0102400	Paenibacillus sp. MAEPY2		KGP85040;		PF12833;		IPR009057;IPR018060;IPR018062;IPR020449;	integral component of membrane [GO:0016021]; DNA-binding transcription factor activity [GO:0003700]; sequence-specific DNA binding [GO:0043565]		DNA-binding transcription factor activity [GO:0003700]; sequence-specific DNA binding [GO:0043565]
A0A095UX46	A0A095UX46_9BURK	Acetolactate synthase catalytic subunit	JL37_13850	Achromobacter sp. RTa		KGD93529;		PF02775;PF00205;PF02776;		IPR029035;IPR029061;IPR012000;IPR012001;IPR000399;IPR011766;	catalytic activity [GO:0003824]; magnesium ion binding [GO:0000287]; thiamine pyrophosphate binding [GO:0030976]		catalytic activity [GO:0003824]; magnesium ion binding [GO:0000287]; thiamine pyrophosphate binding [GO:0030976]
A0A410GG57	A0A410GG57_9BURK	Tripartite tricarboxylate transporter substrate-binding protein	CKA81_16425	Pusillimonas sp. ye3	pus:CKA81_16425;			PF03401;		IPR005064;IPR042100;	periplasmic space [GO:0042597]
A0A0N1F834	A0A0N1F834_9BACI	Uncharacterized protein	AFL42_14040	Oceanobacillus caeni		KPH71810;		PF07537;		IPR011426;
A0A0A1MKC2	A0A0A1MKC2_9BACI	Cytidylate kinase	cmk_1 BN997_03470	Oceanobacillus oncorhynchi		CEI83553;				IPR027417;	kinase activity [GO:0016301]		kinase activity [GO:0016301]
A0A386H574	A0A386H574_9CLOT	DUF4325 domain-containing protein	D4Z93_09820	Clostridium sp. JN500901				PF14213;		IPR025474;
R7L420	R7L420_9CLOT	Uncharacterized protein	BN581_00954	Clostridium sp. CAG:273							integral component of membrane [GO:0016021]
A0A2B0C3J6	A0A2B0C3J6_BACCE	DNA polymerase I (EC 2.7.7.7)	polA COD67_03740	Bacillus cereus				PF01367;PF02739;PF00476;	TIGR00593;	IPR002562;IPR020046;IPR002421;IPR036279;IPR019760;IPR001098;IPR043502;IPR020045;IPR018320;IPR002298;IPR008918;IPR029060;IPR012337;IPR036397;	3'-5' exonuclease activity [GO:0008408]; DNA binding [GO:0003677]; DNA-directed DNA polymerase activity [GO:0003887]; DNA repair [GO:0006281]; DNA-dependent DNA replication [GO:0006261]	DNA-dependent DNA replication [GO:0006261]; DNA repair [GO:0006281]	3'-5' exonuclease activity [GO:0008408]; DNA binding [GO:0003677]; DNA-directed DNA polymerase activity [GO:0003887]
A0A418Q9Y6	A0A418Q9Y6_9CORY	Sulfurtransferase	D3M95_00800	Corynebacterium falsenii				PF00581;		IPR001763;IPR036873;IPR001307;	thiosulfate sulfurtransferase activity [GO:0004792]		thiosulfate sulfurtransferase activity [GO:0004792]
A0A2S9AZE5	A0A2S9AZE5_9PSED	Uncharacterized protein	CQ041_08550	Pseudomonas sp. MYb60							integral component of membrane [GO:0016021]
A0A1H9KS93	A0A1H9KS93_9ENTR	AB hydrolase-1 domain-containing protein	SAMN05216522_11017	Rosenbergiella nectarea				PF00561;		IPR029058;IPR000073;IPR012020;	hydrolase activity [GO:0016787]		hydrolase activity [GO:0016787]
A0A198AI79	A0A198AI79_9BACL	Uncharacterized protein	A8708_30495	Paenibacillus oryzisoli		OAS21214;		PF00395;		IPR008965;IPR001119;	carbohydrate binding [GO:0030246]		carbohydrate binding [GO:0030246]
A0A386H582	A0A386H582_9CLOT	FeoB-associated Cys-rich membrane protein	D4Z93_10190	Clostridium sp. JN500901
A0A1R1AQX2	A0A1R1AQX2_9BACL	Uncharacterized protein	BK120_01190	Paenibacillus sp. FSL A5-0031				PF05573;		IPR008719;
A0A6C0G3V0	A0A6C0G3V0_9BACL	GNAT family N-acetyltransferase	GXP70_26780	Paenibacillus lycopersici				PF00583;		IPR016181;IPR000182;	N-acetyltransferase activity [GO:0008080]		N-acetyltransferase activity [GO:0008080]
A0A1I3Q5V7	A0A1I3Q5V7_HALDA	Uncharacterized protein	SAMN04487936_101572	Halobacillus dabanensis
A0A1I1MJX8	A0A1I1MJX8_9CLOT	Thiamine kinase	SAMN05421842_11128	Clostridium uliginosum				PF12804;		IPR011009;IPR025877;IPR029044;IPR036388;IPR036390;	kinase activity [GO:0016301]		kinase activity [GO:0016301]
A0A089YMJ7	A0A089YMJ7_9PSED	Response regulator	LT40_09615	Pseudomonas rhizosphaerae	prh:LT40_09615;	AIS17638;		PF00072;		IPR011006;IPR001789;	phosphorelay signal transduction system [GO:0000160]	phosphorelay signal transduction system [GO:0000160]
A0A1E5AT82	A0A1E5AT82_ALIFS	Cell division protein MukB	mukB BEI47_02875	Aliivibrio fischeri (Vibrio fischeri)		OED55724;		PF04310;PF16330;		IPR012090;IPR032520;IPR042501;IPR007406;IPR027417;	cytoplasm [GO:0005737]; nucleoid [GO:0009295]; ATP binding [GO:0005524]; DNA binding [GO:0003677]; cell division [GO:0051301]; chromosome condensation [GO:0030261]; chromosome segregation [GO:0007059]	cell division [GO:0051301]; chromosome condensation [GO:0030261]; chromosome segregation [GO:0007059]	ATP binding [GO:0005524]; DNA binding [GO:0003677]
A0A077F7B5	A0A077F7B5_9PSED	Short-chain dehydrogenase/reductase SDR	PSAKL28_22160	Pseudomonas alkylphenolica	palk:PSAKL28_22160;	AIL61432;				IPR036291;IPR020904;IPR002347;	oxidoreductase activity [GO:0016491]		oxidoreductase activity [GO:0016491]
A0A3G9BIC9	A0A3G9BIC9_9ENTR	YfhL family 4Fe-4S dicluster ferredoxin	EH164_05600	Kosakonia sp. CCTCC M2018092	kot:EH164_05600;			PF12838;		IPR017896;IPR017900;	iron-sulfur cluster binding [GO:0051536]; metal ion binding [GO:0046872]		iron-sulfur cluster binding [GO:0051536]; metal ion binding [GO:0046872]
A0A3F3L9H2	A0A3F3L9H2_9GAMM	Copper oxidase	C5B41_16695	Acinetobacter ursingii				PF00394;PF07731;PF07732;	TIGR01480;	IPR001117;IPR011706;IPR011707;IPR006376;IPR033138;IPR002355;IPR008972;IPR034282;IPR034279;	periplasmic space [GO:0042597]; copper ion binding [GO:0005507]; oxidoreductase activity [GO:0016491]		copper ion binding [GO:0005507]; oxidoreductase activity [GO:0016491]
A0A1N7CW21	A0A1N7CW21_9BACI	Deleted.
A0A2J9DZG6	A0A2J9DZG6_9GAMM	DsDNA-mimic protein	A6J60_008595	Psychrobacter sp. FDAARGOS_221
A0A2A9FZQ0	A0A2A9FZQ0_9VIBR	Heat shock protein HslJ	ATG66_2277	Vibrio sp. ES.051				PF03724;		IPR005184;IPR038670;
A0A6I6T310	A0A6I6T310_9PSED	Uncharacterized protein	PspS04_11525	Pseudomonas sp. S04
A0A1C0BL40	A0A1C0BL40_9CLOT	Virulence associated protein	A7X67_02305	Clostridium sp. W14A		OCN01424;		PF12224;		IPR022025;
D3AHA0	D3AHA0_9CLOT	Uncharacterized protein	CLOSTHATH_02988	Hungatella hathewayi DSM 13479		EFC98793;
A0A0L8IXL1	A0A0L8IXL1_PSESX	Putative lipoprotein	ALO91_03279	Pseudomonas syringae pv. aceris		KPW07378;		PF12146;		IPR029058;IPR022742;
A0A1R4B0A5	A0A1R4B0A5_9VIBR	Flagellar motor switch protein FliG	fliG VPAL9027_00266	Vibrio palustris				PF01706;PF14841;PF14842;	TIGR00207;	IPR000090;IPR023087;IPR011002;IPR032779;IPR028263;	bacterial-type flagellum basal body [GO:0009425]; plasma membrane [GO:0005886]; motor activity [GO:0003774]; bacterial-type flagellum-dependent cell motility [GO:0071973]; chemotaxis [GO:0006935]	bacterial-type flagellum-dependent cell motility [GO:0071973]; chemotaxis [GO:0006935]	motor activity [GO:0003774]
A0A1S1L6S9	A0A1S1L6S9_9MYCO	Phenylalanine--tRNA ligase alpha subunit (EC 6.1.1.20) (Phenylalanyl-tRNA synthetase alpha subunit) (PheRS)	pheS BKG76_21755	Mycobacteroides franklinii				PF02912;PF01409;	TIGR00468;	IPR006195;IPR004529;IPR004530;IPR004188;IPR022911;IPR002319;IPR010978;	cytoplasm [GO:0005737]; ATP binding [GO:0005524]; magnesium ion binding [GO:0000287]; phenylalanine-tRNA ligase activity [GO:0004826]; tRNA binding [GO:0000049]; phenylalanyl-tRNA aminoacylation [GO:0006432]	phenylalanyl-tRNA aminoacylation [GO:0006432]	ATP binding [GO:0005524]; magnesium ion binding [GO:0000287]; phenylalanine-tRNA ligase activity [GO:0004826]; tRNA binding [GO:0000049]
A0A370FZZ9	A0A370FZZ9_9BACI	Uncharacterized protein	DFR59_1221	Falsibacillus pallidus
A0A0Q7YDL6	A0A0Q7YDL6_9RHIZ	Deoxyribodipyrimidine photolyase	ASD54_24950	Rhizobium sp. Root149		KQZ57436;		PF04244;		IPR036134;IPR007357;IPR014729;	lyase activity [GO:0016829]		lyase activity [GO:0016829]
J2NDC1	J2NDC1_9PSED	Uncharacterized protein	PMI18_00223	Pseudomonas sp. GM102		EJM08364;
A0A0H3ALN1	A0A0H3ALN1_VIBC3	Thiamine-phosphate synthase (TP synthase) (TPS) (EC 2.5.1.3) (Thiamine-phosphate pyrophosphorylase) (TMP pyrophosphorylase) (TMP-PPase)	thiE VC0395_A2451	Vibrio cholerae serotype O1 (strain ATCC 39541 / Classical Ogawa 395 / O395)	vco:VC0395_A2451;	ABQ21206;	UPA00060;UER00141	PF02581;	TIGR00693;	IPR013785;IPR036206;IPR022998;IPR034291;	magnesium ion binding [GO:0000287]; thiamine-phosphate diphosphorylase activity [GO:0004789]; thiamine biosynthetic process [GO:0009228]; thiamine diphosphate biosynthetic process [GO:0009229]	thiamine biosynthetic process [GO:0009228]; thiamine diphosphate biosynthetic process [GO:0009229]	magnesium ion binding [GO:0000287]; thiamine-phosphate diphosphorylase activity [GO:0004789]
A0A2M7HXM4	A0A2M7HXM4_9GAMM	Uncharacterized protein	COW15_01795	Shewanella sp. CG12_big_fil_rev_8_21_14_0_65_47_15
A0A0E3Y880	A0A0E3Y880_9ENTR	Pseudouridine synthase (EC 5.4.99.-)	rluC BTURN675_398	Blochmannia endosymbiont of Polyrhachis (Hedomyrma) turneri	bed:BTURN675_398;	AKC59973;		PF00849;PF01479;	TIGR00005;	IPR020103;IPR006225;IPR006224;IPR006145;IPR002942;IPR036986;	pseudouridine synthase activity [GO:0009982]; RNA binding [GO:0003723]; pseudouridine synthesis [GO:0001522]; rRNA processing [GO:0006364]	pseudouridine synthesis [GO:0001522]; rRNA processing [GO:0006364]	pseudouridine synthase activity [GO:0009982]; RNA binding [GO:0003723]
A0A5Y3AY58	A0A5Y3AY58_SALER	Zn(II)/Cd(II)/Pb(II) translocating P-type ATPase ZntA	zntA FNI11_08850	Salmonella enterica subsp. salamae				PF00403;	TIGR01525;TIGR01494;	IPR023299;IPR023298;IPR008250;IPR036412;IPR023214;IPR006121;IPR036163;IPR027256;IPR001757;	integral component of membrane [GO:0016021]; plasma membrane [GO:0005886]; ATP binding [GO:0005524]; ATPase-coupled cation transmembrane transporter activity [GO:0019829]; metal ion binding [GO:0046872]; metal ion transport [GO:0030001]	metal ion transport [GO:0030001]	ATPase-coupled cation transmembrane transporter activity [GO:0019829]; ATP binding [GO:0005524]; metal ion binding [GO:0046872]
A0A1I4NY38	A0A1I4NY38_9BACL	Uncharacterized protein	SAMN03159341_12045	Paenibacillus sp. 1_12
A0A0D8LNK3	A0A0D8LNK3_PHODD	Uncharacterized protein	UB36_07755	Photobacterium damselae subsp. damselae (Listonella damsela)		KJF82233;		PF04219;		IPR007335;
[truncated: 2,081 more rows]
